# Supplementary material for: Optimal programs of pathway control: dissecting the influence of pathway topology and feedback inhibition on pathway regulation
Source: BMC Bioinformatics. 2015 May 16;16:163. doi: 10.1186/s12859-015-0587-z (PMC4433072; doi:10.1186/s12859-015-0587-z)
Supplement: Additional file 2 — Supplemental Data. [file 12859_2015_587_MOESM2_ESM.xlsx]

## Sheet: Legend
General
Each row in a worksheet presents information from one organism contained in MicroCyc. The first column indicates the MicroCyc ID of the organism and the next row its name.
Protein synthesis rate tests
This table contains information about average upstream lengths in sparsely regulated metabolic pathways. The protein biosynthetic capacity indicated
by the number of ribosomal RNA genes in the genome of the organism is given in the third column and whether the organism is considered to have fast protein
biosynthesis in the forth column. The next three columns give the relative average upstream length (for calculation see the main manuscript) for enzymes catalyzing
initial steps of pathways ("Initial reaction"), enzymes catalyzing intermediate steps ("Middle reaction") and the terminal reaction ("Last reaction").
Upstream Lengths Sparse
This table contains information about the average relative upstream lengths in sparsely regulated metabolic pathways across all organisms. For annotation of columns
see "Protein synthesis rate tests".
Upstream Lengths Pervasive
This table contains information about the average relative upstream lengths in pervasively regulated metabolic pathways across all organisms. For annotation of columns
see "Protein synthesis rate tests".
Upstream Lengths Converging
This table contains information about the average relative upstream lengths in pervasively regulated metabolic pathways across all organisms before and in a converging reaction.
"Pre-converging" corresponds to enzymes catalyzing reactions prior to the converging reaction and and "Converging" to enzymes catalyzing the converging reaction itself.
Upstream Lengths Branching
This table contains information about the average relative upstream lengths in pervasively regulated metabolic pathways across all organisms before and in branching reactions.
"Pre-branch" corresponds to enzymes catalyzing reactions prior to the branching reaction and and "Branch" to enzymes catalyzing the branching reactions themselfes.
Upstream Lengths E. coli
This table contains information about the length of upstream non-coding regions for each gene in the genome of E. coli K12 and the corresponding number of known
transcriptional regulators for each gene. The first column gives the gene and the second column the first gene of the corresponding operon (upstream of which the upstream
length is measured). The third column gives the upstream length in base pairs and the forth column the number of known transcriptional regulators.

## Sheet: Protein synthesis rate tests
Organism ID	Organism name	Copy number rRNAs	Fast protein biosynthesis?	Relative average upstream lengths
				Initial reaction	Middle reaction	Last reaction
stek2384	Stenotrophomonas maltophilia K279a	0	no	-0.109424	0.00209342	0.0146569
bdeba108	Bdellovibrio bacteriovorus HD100	0	no	0.0210859	0.0100774	-0.0843437
escap188	Escherichia coli O1:K1:H7 APEC	0	no	0.252245	-0.134054	0.0179902
vibvu94	Vibrio vulnificus CMCP6	0	no	0.0619315	0.00720014	-0.0868664
sulac268	Sulfolobus acidocaldarius 98-3, DSM 639	2	no	0.0672774	-0.0363231	0.00758527
met53250	Metallosphaera sedula DSM 5348	2	no	0.0226369	0.00814981	-0.0840084
mycpa167	Mycobacterium avium paratuberculosis K-10	2	no	-0.0110094	-0.00413279	-0.0473073
meti41184	Methylacidiphilum infernorum V4	3	no	0.0655554	-0.0096385	0.0862607
braja100	Bradyrhizobium japonicum USDA 110	3	no	-0.0661611	0.0501515	0.00697699
mycf1372	Mycobacterium tuberculosis F11 (ExPEC)	3	no	0.095951	-0.0132574	-0.0328182
mycma173	Mycobacterium marinum M, ATCC BAA-535	3	no	0.094864	-0.000272855	-0.0483005
mycta375	Mycobacterium ulcerans Agy99	3	no	-0.00598489	-0.0732409	-0.0152959
bbgb680	Blattabacterium sp. Bge	3	no	-0.0350709	-0.0434152	0.125657
wolwr682	Wolbachia sp wRi	3	no	0.175578	-0.0857199	-0.15673
symth351	Thermosynechococcus elongatus BP-1	3	no	0.0305849	-0.0480866	0.0439692
thenn1371	Thermotoga neapolitana DSM 4359	3	no	0.00170165	-0.0715173	0.125926
wolpm285	Wolbachia endosymbiont of Drosophila melanogaster	3	no	0.0456486	0.0124144	-0.135822
mycab368	Mycobacterium abscessus	3	no	0.0244662	-0.0300293	-0.0396508
myctu6	Mycobacterium tuberculosis CDC1551	3	no	-0.0608142	-0.0464396	0.0895018
synas894	Syntrophus aciditrophicus SB	3	no	0.128096	-0.0479362	-0.00877951
mycbo370	Mycobacterium bovis BCG Pasteur 1173P2	3	no	0.0792982	0.100259	-0.0561144
sulto269	Sulfolobus tokodaii 7, JCM 10545	3	no	0.0824926	-0.0188138	0.0274331
thesq1372	Thermotoga sp. RQ2	3	no	-0.130131	-0.0384933	0.144782
salrd1342	Salinibacter ruber M31,DSM 13855	3	no	0.00493214	-0.0808553	0.140405
synr31524	Synechococcus sp. RCC 307	3	no	0.0786897	0.00135759	-0.0847267
metpp603	Methylibium petroleiphilum PM1	3	no	0.00937382	-0.00550934	-0.00332794
nitc7197	Nitrosomonas eutropha C91	3	no	-0.0074347	0.0217837	-0.0803166
moota369	Mycobacterium avium 104	3	no	0.000303792	0.00381218	-0.0391264
rosdo1153	Roseobacter denitrificans OCh 114	3	no	-0.109274	-0.0129797	0.143202
the11421	Thermodesulfovibrio yellowstonii DSM 11347	3	no	0.0143465	-0.0241052	-0.0425322
glovi556	Gloeobacter violaceus PCC 7421	3	no	0.0167387	0.0264668	-0.0447524
thish1257	Thioalkalivibrio sulfidophilus HL-EbGR7	3	no	0.0273221	-0.0372033	0.011647
arcfu244	Archaeoglobus fulgidus VC-16, DSM 4304	3	no	0.17121	-0.0105051	-0.0741455
myca1168	Mycobacterium bovis AF2122/97	3	no	0.00519126	0.00446276	0.0110286
therp1335	Thermomicrobium roseum DSM 5159	3	no	0.132633	-0.0158054	-0.0507177
blasp681	Blattabacterium sp. BPLAN	3	no	0.0282592	-0.00358402	-0.056624
pelub1338	Candidatus Pelagibacter ubique SAR11 HTCC1062	3	no	0.0393116	-0.0318809	-0.0499332
promp1511	Prochlorococcus marinus pastoris CCMP 1986	3	no	0.0345656	-0.0603303	0.0392905
conwi1156	Conexibacter woesei ID131577, DSM 14684	3	no	0.17922	-0.0790817	0.00292962
thema24	Thermotoga maritima MSB8	3	no	-0.0113758	-0.0109728	0.0411924
polns535	Polynucleobacter necessarius asymbioticus QLW-P1DMWA-1	3	no	-0.048914	0.00171645	-0.0311672
thep11369	Thermotoga petrophila RKU-1	3	no	-0.00343439	-0.0728867	0.0838413
bucap86	Buchnera aphidicola Sg	3	no	0.111153	-0.0367592	-0.0226606
prom91518	Prochlorococcus marinus MIT 9312	3	no	0.0595399	0.048892	-0.0493678
myctu374	Mycobacterium tuberculosis H37Ra	3	no	0.0255039	-0.0314114	-0.0676334
bucai84	Buchnera aphidicola APS	3	no	0.0293225	-0.04917	0.0523119
nitmu1191	Nitrosospira multiformis ATCC 25196	3	no	-0.0559544	0.0454082	-0.0935784
proma352	Prochlorococcus marinus AS9601	3	no	0.0785312	-0.0302786	-0.0946625
proma1343	Prochlorococcus marinus marinus CCMP 1375	3	no	-0.0357492	-0.048478	0.0448159
olico520	Oligotropha carboxidovorans OM5	3	no	0.10206	-0.0427725	-0.0409085
aciel524	Korebacter versatilis Ellin345	3	no	-0.075918	0.0360442	-0.0320234
nithx193	Nitrobacter hamburgensis X14	3	no	0.0943129	-0.0438349	0.0100077
nitwn194	Nitrobacter winogradskyi Nb-255	3	no	0.021415	0.0664235	-0.0456497
polsj534	Polynucleobacter necessarius necessarius STIR1	4	no	-0.0272949	0.040063	-0.0773456
opitp914	Opitutus terrae PB90-1	4	no	-0.0636031	0.00102735	0.0227112
coxbu160	Coxiella burnetii Nine Mile phase I / RSA 493	4	no	0.00113084	0.0352347	-0.0392353
niteu195	Nitrosomonas europaea ATCC 19718	4	no	-0.0140469	-0.0159887	-0.00647165
azops1112	Candidatus Azobacteroides pseudotrichonymphae gv. CFP2	4	no	-0.10625	0.0638533	-0.0645132
lepin77	Leptospira interrogans 56601	4	no	0.0307747	0.0507443	-0.0589681
sulso11	Sulfolobus solfataricus P2	4	no	0.0263314	-0.0447692	0.0405396
thevo93	Thermoplasma volcanium GSS1	4	no	-0.0134661	0.0108805	-0.0203685
lepic78	Leptospira interrogans Fiocruz L1-130	5	no	0.0432841	0.000811912	-0.0571664
kytsd1149	Kytococcus sedentarius 541, DSM 20547	6	no	0.144017	-0.0473578	-0.0901894
petmo1375	Petrotoga mobilis SJ95	6	no	-0.0233101	0.00567506	0.030863
brua1566	Brucella abortus S19	6	no	0.0614917	-0.0858886	0.0272712
brumc612	Brucella microti CCM 4915	6	no	0.145424	-0.0112956	0.118374
kosot1373	Kosmotoga olearia TBF 19.5.1	6	no	0.0611298	-0.0611771	-0.0543533
syne71505	Synechococcus elongatus PCC 7942	6	no	0.082821	-0.09004	0.116316
cyap4559	Cyanothece sp. PCC 7425	6	no	-0.0190216	-0.0452607	0.257515
xanop1213	Xanthomonas oryzae pv. oryzae PXO99A	6	no	0.144217	-0.0559766	0.0290284
metsb540	Methylococcus capsulatus Bath	6	no	0.211439	-0.0275753	-0.129218
aers4332	Agrobacterium tumefaciens C58-Cereon	6	no	0.115072	-0.0158308	-0.0687119
rhime324	Rhodobacter sphaeroides 2.4.1	6	no	-0.00143764	-0.0217349	-0.010052
burma89	Burkholderia mallei ATCC 23344	6	no	0.00222006	-0.107461	0.127702
xanc51216	Xanthomonas campestris 85-10	6	no	0.0118732	-0.0710925	0.119206
accph676	Candidatus Accumulibacter phosphatis Type IIA UW-1	6	no	0.0191597	-0.0201698	0.0427015
acif2538	Acidithiobacillus ferrooxidans ATCC 53993	6	no	0.0697051	-0.075999	0.0277036
synfm1331	Syntrophobacter fumaroxidans MPOB	6	no	-0.0521158	0.161889	-0.176475
xanom1212	Xanthomonas oryzae MAFF 311018	6	no	0.217102	-0.0679756	-0.0305758
helpj116	Helicobacter pylori J99	6	no	0.0735903	-0.0122692	-0.0108388
xylfa44	Xylella fastidiosa CVC 9a5c	6	no	0.0533672	0.104095	-0.101252
gorb4880	Gordonia bronchialis 3410, DSM 43247	6	no	0.0902858	-0.0876077	-0.00540283
xanca1349	Xanthomonas campestris ATCC 33913	6	no	-0.0219208	-0.0259021	-0.0327258
helsh175	Helicobacter acinonychis Sheeba	6	no	0.0720212	-0.0470221	-0.00462438
helsh381	Helicobacter pylori Shi470	6	no	0.0663549	-0.0659613	-0.00132986
mycmc170	Mycobacterium sp. MCS	6	no	-0.0042425	0.00791861	-0.041663
promm1519	Prochlorococcus marinus MIT 9313	6	no	-0.00501533	-0.0634908	0.0627671
bar10333	Bartonella tribocorum CIP 105476	6	no	0.0744106	-0.0131237	-0.035297
brusu615	Brucella suis 1330	6	no	0.0343277	0.0334497	0.068176
syns3350	Prochlorococcus sp. CC9605	6	no	-0.054066	0.00983349	-0.0120044
aquae1341	Aquifex aeolicus VF5	6	no	0.0655002	-0.0445033	0.00015408
messb1190	Chelativorans sp. BNC1	6	no	0.0636606	-0.0512103	-0.0465295
nocsj594	Nocardioides sp. JS614	6	no	-0.103479	0.0654346	-0.0448584
mycsj367	Mycobacterium sp. KMS	6	no	-0.00641313	-0.0111313	-0.0602008
jansc299	Janthinobacterium sp. Marseille	6	no	0.109779	0.0793206	-0.0479918
mycua376	Mycobacterium vanbaalenii PYR-1	6	no	0.140326	0.0153778	-0.109711
camjr118	Campylobacter jejuni RM1221	6	no	0.028511	0.0643812	-0.107593
syns91510	Prochlorococcus sp. CC9902	6	no	0.0104599	-0.0380977	0.101316
mycpa174	Mycobacterium smegmatis MC2 155	6	no	-0.0607212	-0.0349104	-0.00560667
mets4541	Methylocella silvestris BL2	6	no	-0.126216	0.291547	-0.0174851
rhos4326	Rhodobacter sphaeroides ATCC 17025	6	no	0.162311	-0.0107492	-0.00713585
nitoc1195	Nitrosococcus oceani C-107, ATCC 19707	6	no	-0.0408842	-0.0131999	-0.0530093
xanok1211	Xanthomonas oryzae pv. oryzae KACC10331	6	no	0.11319	-0.00138485	-0.0167329
mycs2366	Mycobacterium sp. JLS	6	no	0.00903978	-0.0101254	-0.103826
brua3567	Brucella abortus bv 1, 9-941	6	no	0.203733	-0.0418372	-0.00262541
xanac1219	Xanthomonas axonopodis 306	6	no	-0.0239983	-0.00441644	0.0778785
synpw1527	Prochlorococcus sp. WH 7803	6	no	0.0644985	0.0230515	-0.105519
brume578	Brucella melitensis 16M	6	no	0.0951987	-0.0260401	0.0494179
metpp542	Methylobacillus flagellatus KT	6	no	0.12708	-0.0838203	-0.0247902
acam1563	Acaryochloris marina MBIC11017	6	no	0.108566	-0.00622811	0.087745
ralme543	Ralstonia pickettii 12J	6	no	0.0956452	-0.0583578	0.132243
bruo2614	Brucella ovis ATCC 25840	6	no	-0.0164425	0.0546742	0.0520476
geosl1352	Geobacter sulfurreducens PCA	6	no	0.126073	0.0166872	-0.0613574
helhp171	Helicobacter pylori HPAG1	6	no	0.141208	-0.099464	-0.0293044
thet8762	Thermus thermophilus HB8	6	no	-0.059315	-0.0296327	0.0592868
rhilo101	Mesorhizobium loti MAFF303099	6	no	0.0664341	-0.0111301	0.0488135
mycbp371	Mycobacterium gilvum PYR-GCK	6	no	0.0129995	-0.0455422	-0.00725162
synja558	Synechococcus sp. JA-3-3Ab	6	no	-0.0310004	0.0435236	0.0202776
helg2416	Helicobacter pylori G27	7	no	0.0231235	-0.0137095	-0.00993435
bifa0743	Bifidobacterium animalis lactis AD011	7	no	0.0905964	-0.016133	-0.0758646
pedhd1147	Pedobacter heparinus HIM 762-3, DSM 2366	7	no	-0.0449842	-0.0501887	0.00495399
lepcp613	Leptothrix cholodnii SP-6	7	no	0.0583511	0.0524857	0.0535453
helpy117	Helicobacter pylori 26695	7	no	0.151591	-0.0662061	-0.0369271
beuc1815	Beutenbergia cavernae HKI 0122, DSM 12333	8	no	0.0596033	-0.109896	0.1223
brusi616	Brucella suis ATCC 23445	8	no	0.11465	0.00251708	0.0235464
deira1344	Deinococcus radiodurans ATCC BAA-816	8	no	0.0361279	-0.0744368	0.021001
wolsu119	Wolinella succinogenes DSM 1740	8	no	0.0677678	-0.0608826	0.061222
bruc2568	Brucella canis ATCC 23365	8	no	0.239743	-0.021303	0.0285069
brumb569	Brucella melitensis ATCC 23457	8	no	0.075559	0.00215219	-0.0808538
rhicf157	Rhizobium etli CFN 42, DSM 11541	9	no	0.0828986	-0.10687	-0.0157106
salai425	Salinispora tropica CNB-440	9	no	0.0226771	-0.0657641	0.00293489
alcsk422	Alcanivorax borkumensis SK2	9	no	0.276888	-0.159682	0.0613739
rhime102	Ensifer meliloti 1021	9	no	0.0336058	-0.0724087	0.00577612
borbr71	Bordetella bronchiseptica RB50	9	no	0.0801206	-0.0983656	0.00286211
legph158	Legionella pneumophila pneumophila Philadelphia-1	9	no	-0.0433649	0.060619	0.0290549
burps90	Burkholderia pseudomallei K96243	9	no	-0.105311	0.00935471	0.10206
legpl159	Legionella pneumophila Lens	9	no	-0.0377812	-0.0173807	0.129453
azo57308	Azorhizobium caulinodans ORS 571	9	no	-0.083025	0.00430869	0.0333379
camje46	Campylobacter jejuni jejuni NCTC 11168	9	no	0.0978618	0.00805889	-0.0538977
rhilw867	Rhizobium leguminosarum WSM2304	9	no	0.0306087	-0.048874	-0.02507
cyap7560	Cyanothece sp. PCC 7424	9	no	0.0934405	0.00512402	-0.0255359
fratm666	Francisella tularensis mediasiatica FSC147	9	no	0.00568955	-0.0220529	0.0253425
camc5382	Campylobacter fetus fetus 82-40	9	no	-0.0138324	-0.0146246	0.042528
proac592	Propionibacterium acnes KPA171202	9	no	0.123067	-0.0292091	-0.0564571
borpa72	Bordetella parapertussis 12822	9	no	0.0928632	-0.0497079	-0.0488264
ralej137	Cupriavidus necator JMP134	9	no	0.0358738	0.0127274	-0.0338138
borpe73	Bordetella pertussis Tohama I	9	no	0.0898249	0.0435261	-0.13141
rhos5325	Rhodobacter sphaeroides ATCC 17029	9	no	-0.0216556	-0.0167055	-0.0410338
burta165	Burkholderia thailandensis E264, ATCC 700388	9	no	0.067944	-0.0115226	-0.00371802
amicl1023	Aminobacterium colombiense ALA-1, DSM 12261	9	no	0.0371663	0.0230892	-0.115968
marmm403	Marinobacter aquaeolei VT8	9	no	-0.0197102	0.0625467	-0.113316
sinmw817	Ensifer medicae WSM419	9	no	0.150148	-0.127921	-0.00757543
nocfa277	Nocardia farcinica IFM 10152	9	no	-0.0264681	0.0135087	-0.00183428
theab1363	Thermosipho africanus TCF52B	9	no	0.0309147	-0.0265177	0.0105909
frean104	Frankia sp. EAN1pec	9	yes	0.191892	-0.150511	0.00577937
deidv1230	Deinococcus deserti VCD115	9	yes	0.0943321	-0.0564062	-0.0179859
brafd1145	Brachybacterium faecium 6-10, DSM 4810	9	yes	0.0488782	-0.00211216	-0.0535063
burpp1400	Burkholderia phytofirmans PsJN	9	yes	-0.0736929	-0.0098973	0.217035
xyced599	Xylanimonas cellulosilytica XIL07, DSM 15894	9	yes	0.0586891	-0.0520412	0.00569435
ralso49	Ralstonia solanacearum GMI1000	9	yes	0.0808535	-0.00943867	-0.019286
frap2674	Francisella philomiragia philomiragia ATCC 25017	9	yes	-0.062028	0.0240302	0.0111497
allvd1259	Allochromatium vinosum DSM 180	9	yes	0.0557103	-0.0119593	0.0166275
zunps1030	Zunongwangia profunda SM-A87	9	yes	-0.0345662	0.00442658	0.0876852
camff383	Campylobacter hominis ATCC BAA-381	9	yes	0.0278861	0.0316643	-0.0775182
borpe430	Bordetella petrii Se-1111R, DSM 12804	9	yes	0.0515037	0.00561523	-0.103949
geoob516	Geodermatophilus obscurus G-20, DSM 43160	9	yes	-0.0484644	0.0506125	0.0694392
grafk1031	Gramella forsetii KT0803	9	yes	-0.057134	0.0372827	0.0666307
rhils866	Rhizobium leguminosarum bv. trifolii WSM1325	9	yes	-0.00252791	-0.0741099	0.0615588
metmp252	Methanococcus maripaludis C5	10	yes	0.0379158	0.00207077	-0.0846216
fratf673	Francisella tularensis holarctica FTA (FTNF002-00)	10	yes	-0.0254763	-0.0166137	-0.00331982
frat7671	Francisella tularensis tularensis FSC 198	10	yes	-0.0512713	-0.0157	0.0534826
fratw670	Francisella tularensis tularensis A.II, Wyoming, WY96-3418	10	yes	-0.0460205	-0.0157926	0.0490818
frato667	Francisella tularensis holarctica OSU18	10	yes	0.00871341	-0.0258439	0.0398116
fratt151	Francisella tularensis tularensis SCHU S4	10	yes	-0.0423409	-0.0250143	0.0275752
fratn665	Francisella tularensis novicida U112	10	yes	-0.050299	0.0137848	-0.00547423
frath1566	Francisella tularensis holarctica LVS	10	yes	-0.0622328	0.000467068	0.0339773
rhocs797	Rhodocista centenaria SW	11	yes	0.0641421	0.0811465	0.0398931
spild1150	Spirosoma linguale DSM 74	11	yes	-0.0130048	-0.0297645	-0.0410183
ab510653	Azospirillum sp. B510	11	yes	0.0517223	0.043971	-0.0659043
burcm1404	Burkholderia cepacia AMMD	12	yes	-0.120103	0.015628	0.0636207
desdg802	Desulfovibrio alaskensis G20	12	yes	-0.0624612	-0.00962179	0.0669096
burce164	Burkholderia cenocepacia AU 1054	12	yes	-0.0579345	-0.0615247	0.189682
bifas745	Bifidobacterium animalis lactis DSM 10140	12	yes	0.0678122	0.0777791	-0.0952823
metst259	Methanosphaera stadtmanae DSM 3091	12	yes	0.0235153	0.0478362	-0.0513225
strsv226	Streptococcus sanguinis SK36	12	yes	-0.0296465	-0.0587708	-0.0259599
rhoob646	Rhodococcus opacus B4	12	yes	0.0300591	-0.034784	-0.00817285
dyafd1148	Dyadobacter fermentans NS114, DSM 18053	12	yes	-0.000287012	-0.02211	-0.0465885
strp2208	Streptococcus pneumoniae D39	12	yes	-0.0236028	-0.041822	0.0874661
str98231	Streptococcus suis 98HAH33	12	yes	0.056723	-0.0315819	-0.0703152
neigo34	Neisseria gonorrhoeae FA 1090	12	yes	0.0255705	-0.0915311	0.114874
neimb30	Neisseria meningitidis MC58	12	yes	0.0465129	-0.0392214	0.010178
neimb377	Neisseria meningitidis 053442	12	yes	0.0449778	-0.0223949	0.00935791
clote396	Clostridium thermocellum ATCC 27405	12	yes	-0.097508	-0.0159541	0.197436
thidn176	Sulfurimonas denitrificans DSM 1251	12	yes	0.0413255	-0.018769	-0.0265107
strr6209	Streptococcus pneumoniae R6	12	yes	0.0544746	-0.0719689	0.082248
neimf243	Neisseria meningitidis FAM18	12	yes	0.0275345	-0.0486546	0.0975822
bur38143	Burkholderia cepacia 383 (R18194)	12	yes	-0.103709	-0.0250511	0.116384
strpn38	Streptococcus pneumoniae TIGR4	12	yes	-0.0233527	0.0547497	0.000771437
thepx1336	Thermoanaerobacter sp. X514	12	yes	0.00556671	0.0189244	-0.0388
sanks814	Sanguibacter keddieii ST-74, DSM 10542	12	yes	0.0060853	-0.00258063	-0.102054
neima21	Neisseria meningitidis Z2491	12	yes	0.0478391	-0.05929	0.0607128
rhojr647	Rhodococcus jostii RHA1	12	yes	-0.0480263	-0.0260296	0.0256348
carhz547	Carboxydothermus hydrogenoformans DSM 6008	12	yes	0.135439	-0.0508459	0.0700306
metrj311	Methylobacterium radiotolerans JCM 2831	13	yes	-0.100549	-0.0997617	0.214988
pseab608	Pseudomonas aeruginosa UCBPP-PA14	13	yes	-0.0213009	-0.0627601	0.15369
psea8610	Pseudomonas aeruginosa LESB58	13	yes	-0.0340143	0.0461994	-0.0153654
methj260	Methanospirillum hungatei JF-1	14	yes	-0.0168503	-0.012152	0.00812667
yerpb617	Yersinia pseudotuberculosis PB1/+	14	yes	-0.0153646	-0.00131775	0.0470096
yeryp364	Yersinia pseudotuberculosis YPIII	14	yes	-0.0711107	-0.00645459	0.0416402
cordi879	Corynebacterium diphtheriae gravis NCTC 13129	15	yes	0.0205189	0.0989098	-0.0510266
artca579	Arthrobacter chlorophenolicus A6	15	yes	0.175151	-0.0891465	-0.0309084
psesm47	Pseudomonas syringae tomato DC3000	15	yes	0.101121	-0.0580159	-0.163131
fusnn162	Fusobacterium nucleatum nucleatum ATCC 25586	15	yes	0.0434323	-0.0536934	0.037364
metex218	Methylobacterium extorquens PA1	15	yes	0.112687	-0.0305705	0.0499778
pse14139	Pseudomonas syringae 1448A	15	yes	-0.0712819	0.0179412	0.0897619
bactn1027	Bacteroides thetaiotaomicron VPI-5482	15	yes	-0.0366264	0.00797943	0.027653
deira429	Delftia acidovorans SPH-1	15	yes	0.0031884	0.0327856	-0.0456271
psepf113	Pseudomonas fluorescens Pf-5	15	yes	0.0577722	-0.0647423	0.0443817
arts2580	Arthrobacter sp. FB24	15	yes	0.0304242	-0.0130667	-0.0268857
rhoe4645	Rhodococcus erythropolis PR4	15	yes	0.0832604	-0.0437359	-0.0183876
strmu216	Streptococcus mutans UA159	15	yes	0.0939199	-0.016034	0.0199832
stra5213	Streptococcus agalactiae 2603V/R	16	yes	-0.0213768	-0.0560744	0.0701387
psesy114	Pseudomonas syringae B728a	16	yes	0.082097	-0.114774	-0.0091668
artat577	Arthrobacter aurescens TC1	18	yes	-0.0806642	0.0277298	0.0804129
flapj1034	Flavobacterium psychrophilum JIP02/86	18	yes	-0.00538057	0.00894139	0.0380976
corgb246	Corynebacterium glutamicum R	18	yes	0.0307824	0.0313774	-0.112617
lismf1589	Listeria monocytogenes 4b F2365	18	yes	-0.0021003	-0.0753907	0.0495175
lismh777	Listeria monocytogenes HCC23	18	yes	-0.0621621	-0.0102685	0.0848253
strt1227	Streptococcus thermophilus CNRZ1066	18	yes	-0.0572422	0.0472132	-0.0307426
clote179	Clostridium tetani Massachusetts E88	18	yes	0.0451716	-0.0824531	0.178794
flaj11033	Flavobacterium johnsoniae UW101, ATCC 17061	18	yes	0.012407	0.0121243	-0.0198911
chipd1146	Chitinophaga pinensis UQM 2034, DSM 2588	18	yes	0.108253	-0.0176766	-0.0707776
strt2229	Streptococcus thermophilus LMG 18311	18	yes	0.0789513	-0.0905424	-0.019365
bacfr1026	Bacteroides fragilis YCH46	18	yes	0.0684874	-0.00687284	-0.0138637
lisw61426	Listeria welshimeri SLCC5334	18	yes	-0.0330002	0.00682841	0.195604
yerpe3	Yersinia pestis CO-92	19	yes	-0.0809554	-0.0477426	0.0489335
bacfn1025	Bacteroides fragilis NCTC 9343	19	yes	0.0673688	-0.0415894	0.017081
salsv1483	Salmonella enterica Schwarzengrund CVM19633	19	yes	0.0655172	-0.0639902	0.0992388
sl4761480	Salmonella enterica sv Heidelberg SL476, CVM30485	19	yes	-0.0458758	-0.0284721	0.146223
psep1554	Pseudomonas putida F1	19	yes	-0.0716746	-0.0483789	0.0372795
desah1255	Desulfobacterium autotrophicum HRM2, DSM 3382	19	yes	0.0901932	-0.0275535	-0.0401608
haein42	Haemophilus influenzae Rd (KW20)	20	yes	0.0237602	-0.0124151	-0.00721952
stra3215	Streptococcus agalactiae NEM316	21	yes	0.00847977	-0.0780245	0.0675187
bacv81028	Bacteroides vulgatus ATCC 8482	21	yes	0.0496289	-0.0167956	-0.0747774
phoas70	Photorhabdus asymbiotica asymbiotica ATCC 43949	21	yes	0.0601599	-0.0443404	-0.0190937
stra1214	Streptococcus agalactiae A909,ATCC BAA-1138	21	yes	-0.0517171	-0.019621	0.0528268
sala41477	Salmonella enterica Agona SL483	21	yes	0.0431241	-0.0522159	0.0686235
aciad31	Acinetobacter baylyi ADP1	21	yes	0.138752	-0.0398698	-0.0422481
ecoli460	Escherichia coli SE11	21	yes	-0.00733155	-0.0944427	0.199052
ecoli83	Escherichia coli O6:K2:H1 CFT073 (UPEC)	21	yes	0.019415	-0.0773613	0.206544
vibcm1049	Vibrio cholerae M66-2	22	yes	0.0618713	-0.0277953	-0.0620087
shifl45	Shigella flexneri 2457T	22	yes	0.00613583	-0.0990304	0.11465
vibcj1050	Vibrio cholerae MJ-1236	22	yes	0.0495696	-0.0438373	-0.0626425
salch107	Salmonella enterica enterica SC-B67	22	yes	0.0883419	-0.034325	-0.0792971
salet1088	Salmonella enterica enterica ATCC 700931	22	yes	0.302885	-0.0857134	-0.131647
ecobd1038	Escherichia coli BL21 (DE3)	22	yes	-0.0119706	0.0296015	-0.0165646
yerpn360	Yersinia pestis Pestoides F	22	yes	-0.0244228	-0.0447921	0.0788377
ecoli149	Escherichia coli K12- MG1655	22	yes	0.0354896	0.0118827	-0.0728612
yerpe358	Yersinia pestis Antiqua	22	yes	-0.0227913	-0.0386368	0.0716523
escut156	Escherichia coli UTI89 (UPEC)	22	yes	0.136464	0.0107118	-0.0274839
ecout455	Escherichia coli O139:H28 E24377A (ETEC)	22	yes	0.0446404	-0.0566806	0.0262822
ecoli180	Escherichia coli O6:K15:H31 536 (UPEC)	22	yes	-0.0443679	0.0202686	0.0337758
escco296	Escherichia coli O9 HS	22	yes	0.112809	-0.0256884	-0.0506174
shifl233	Shigella flexneri 301	22	yes	0.00801806	-0.127236	0.143661
eco572	Escherichia coli O157:H7 EDL933 (EHEC)	22	yes	0.060268	-0.0107271	-0.0686305
srks45941481	Salmonella enterica Paratyphi C RKS4594	22	yes	0.0694123	-0.108352	0.125117
erylh300	Escherichia coli K12- W3110	22	yes	0.0404206	-0.0410784	0.0852437
salar1484	Salmonella enterica arizonae sv 62:z4,z23 RSK2980	22	yes	0.222291	-0.0160715	-0.155506
eco26751	Escherichia coli O26:H11 11368	22	yes	0.0176455	-0.0117179	0.0892614
yeran356	Yersinia pestis Angola	22	yes	0.0580788	-0.0566782	0.045465
eco10752	Escherichia coli O103:H2 12009	22	yes	0.0199946	-0.0501656	0.152297
ecodh1037	Escherichia coli DH10B	22	yes	-0.0358435	-0.0231363	0.0503842
shiss122	Shigella sonnei Ss046	22	yes	0.0218124	-0.110043	0.0859394
erwct87	Pectobacterium atrosepticum SCRI1043	22	yes	0.050992	-0.0232155	-0.0636103
shifl301	Shigella flexneri 5 8401	22	yes	0.11219	-0.0858223	0.119725
yerne359	Yersinia pestis Nepal516	22	yes	0.0240959	-0.0736709	0.087025
yeren63	Yersinia enterocolitica enterocolitica 8081	22	yes	0.029271	-0.0449394	0.0652574
eco57459	Escherichia coli O157:H7 EC4115	22	yes	-0.0162599	-0.021535	0.0486168
escre545	Escherichia coli B REL606	22	yes	0.20509	-0.0936932	0.0132525
yerps363	Yersinia pseudotuberculosis IP 31758	22	yes	0.0341623	-0.034667	0.0109578
salty29	Salmonella enterica enterica LT2	22	yes	0.0166061	-0.0651797	0.120365
ecose461	Escherichia coli SECEC SMS-3-5	22	yes	0.0296575	0.049349	-0.0472596
salti28	Salmonella enterica enterica CT18	22	yes	0.145531	-0.155806	0.176739
jondd812	Jonesia denitrificans 55134, DSM 20603	22	yes	0.0234211	-0.0360588	-0.00385791
salep1479	Salmonella enterica enterica P125109	22	yes	8.32627e-05	-0.0176719	-0.0229757
eco5782	Escherichia coli O157:H7 Sakai (EHEC)	22	yes	0.0351082	-0.0493423	0.0548424
eco1a753	Escherichia coli O111:H 11128	22	yes	-0.0552284	-0.0270576	0.155917
salpb1478	Salmonella enterica enterica SPB7	22	yes	0.038609	0.0222239	0.0242068
yer91361	Yersinia pestis 91001	22	yes	-0.0180066	-0.0116646	-0.00148736
strrd1223	Streptosporangium roseum NI 9100, DSM 43021	23	yes	0.0944153	-0.018776	-0.075007
erylh456	Escherichia coli ATCC 8739	23	yes	0.172786	-0.0966621	0.0862643
cloce850	Clostridium cellulolyticum H10	24	yes	0.0205632	-0.0142256	-0.0172823
yerpe10	Yersinia pestis KIM 10	24	yes	0.00459047	0.0331015	-0.0110886
vibvy200	Vibrio vulnificus YJ016	25	yes	0.0203711	-0.0799303	0.095711
shepw904	Shewanella piezotolerans WP3	25	yes	0.0194516	-0.0485398	0.013817
klevt1319	Klebsiella variicola At-22	25	yes	0.107276	-0.0442795	0.0263005
klep7897	Klebsiella pneumoniae pneumoniae MGH78578	25	yes	0.0392887	-0.0501164	0.0212351
vibc31051	Vibrio cholerae O395	25	yes	-0.0352478	0.0169842	0.0157249
klep2898	Klebsiella pneumoniae NTUH-K2044	25	yes	-0.000821212	-0.158929	0.166026
vibch43	Vibrio cholerae O1 N16961	25	yes	-0.0691006	-0.0709897	0.139809
desps448	Desulfotomaculum reducens MI-1	26	yes	0.0225764	-0.174166	0.177781
alheh409	Alkaliphilus metalliredigens QYMF	30	yes	-0.141109	0.0219109	-0.0140105
bacsu7	Bacillus subtilis subtilis 168	30	yes	0.0436186	0.0368225	0.0418737
vibse1054	Vibrio sp. Ex25	31	yes	0.111758	-0.0285837	0.0288448
vibpa199	Vibrio parahaemolyticus RIMD 2210633	31	yes	0.172398	-0.057283	0.0360122
alisl1048	Aliivibrio salmonicida LFI1238	34	yes	-0.115942	-0.018923	0.0312204
baccr50	Bacillus cereus ATCC 14579	34	yes	-0.0847018	-0.0233678	0.0912638
phopr203	Photobacterium profundum SS9	42	yes	-0.0238091	0.0499151	-0.076526
shevd913	Shewanella violacea DSS12	43	yes	-0.0487485	-0.0168666	0.0484897

## Sheet: Upstream Lengths Sparse
Organism ID	Organism name	Relative average upstream lengths
		Initial reaction	Middle reaction	Last reaction
stek2384	Stenotrophomonas maltophilia K279a	-0.109424	0.00209342	0.0146569
bdeba108	Bdellovibrio bacteriovorus HD100	0.0210859	0.0100774	-0.0843437
escap188	Escherichia coli O1:K1:H7 APEC	0.252245	-0.134054	0.0179902
vibvu94	Vibrio vulnificus CMCP6	0.0619315	0.00720014	-0.0868664
sulac268	Sulfolobus acidocaldarius 98-3, DSM 639	0.0672774	-0.0363231	0.00758527
met53250	Metallosphaera sedula DSM 5348	0.0226369	0.00814981	-0.0840084
mycpa167	Mycobacterium avium paratuberculosis K-10	-0.0110094	-0.00413279	-0.0473073
meti41184	Methylacidiphilum infernorum V4	0.0655554	-0.0096385	0.0862607
braja100	Bradyrhizobium japonicum USDA 110	-0.0661611	0.0501515	0.00697699
mycf1372	Mycobacterium tuberculosis F11 (ExPEC)	0.095951	-0.0132574	-0.0328182
mycma173	Mycobacterium marinum M, ATCC BAA-535	0.094864	-0.000272855	-0.0483005
mycta375	Mycobacterium ulcerans Agy99	-0.00598489	-0.0732409	-0.0152959
bbgb680	Blattabacterium sp. Bge	-0.0350709	-0.0434152	0.125657
wolwr682	Wolbachia sp wRi	0.175578	-0.0857199	-0.15673
symth351	Thermosynechococcus elongatus BP-1	0.0305849	-0.0480866	0.0439692
thenn1371	Thermotoga neapolitana DSM 4359	0.00170165	-0.0715173	0.125926
wolpm285	Wolbachia endosymbiont of Drosophila melanogaster	0.0456486	0.0124144	-0.135822
mycab368	Mycobacterium abscessus	0.0244662	-0.0300293	-0.0396508
myctu6	Mycobacterium tuberculosis CDC1551	-0.0608142	-0.0464396	0.0895018
synas894	Syntrophus aciditrophicus SB	0.128096	-0.0479362	-0.00877951
mycbo370	Mycobacterium bovis BCG Pasteur 1173P2	0.0792982	0.100259	-0.0561144
sulto269	Sulfolobus tokodaii 7, JCM 10545	0.0824926	-0.0188138	0.0274331
thesq1372	Thermotoga sp. RQ2	-0.130131	-0.0384933	0.144782
salrd1342	Salinibacter ruber M31,DSM 13855	0.00493214	-0.0808553	0.140405
synr31524	Synechococcus sp. RCC 307	0.0786897	0.00135759	-0.0847267
metpp603	Methylibium petroleiphilum PM1	0.00937382	-0.00550934	-0.00332794
nitc7197	Nitrosomonas eutropha C91	-0.0074347	0.0217837	-0.0803166
moota369	Mycobacterium avium 104	0.000303792	0.00381218	-0.0391264
rosdo1153	Roseobacter denitrificans OCh 114	-0.109274	-0.0129797	0.143202
the11421	Thermodesulfovibrio yellowstonii DSM 11347	0.0143465	-0.0241052	-0.0425322
glovi556	Gloeobacter violaceus PCC 7421	0.0167387	0.0264668	-0.0447524
thish1257	Thioalkalivibrio sulfidophilus HL-EbGR7	0.0273221	-0.0372033	0.011647
arcfu244	Archaeoglobus fulgidus VC-16, DSM 4304	0.17121	-0.0105051	-0.0741455
myca1168	Mycobacterium bovis AF2122/97	0.00519126	0.00446276	0.0110286
therp1335	Thermomicrobium roseum DSM 5159	0.132633	-0.0158054	-0.0507177
blasp681	Blattabacterium sp. BPLAN	0.0282592	-0.00358402	-0.056624
pelub1338	Candidatus Pelagibacter ubique SAR11 HTCC1062	0.0393116	-0.0318809	-0.0499332
promp1511	Prochlorococcus marinus pastoris CCMP 1986	0.0345656	-0.0603303	0.0392905
conwi1156	Conexibacter woesei ID131577, DSM 14684	0.17922	-0.0790817	0.00292962
thema24	Thermotoga maritima MSB8	-0.0113758	-0.0109728	0.0411924
polns535	Polynucleobacter necessarius asymbioticus QLW-P1DMWA-1	-0.048914	0.00171645	-0.0311672
thep11369	Thermotoga petrophila RKU-1	-0.00343439	-0.0728867	0.0838413
bucap86	Buchnera aphidicola Sg	0.111153	-0.0367592	-0.0226606
prom91518	Prochlorococcus marinus MIT 9312	0.0595399	0.048892	-0.0493678
myctu374	Mycobacterium tuberculosis H37Ra	0.0255039	-0.0314114	-0.0676334
bucai84	Buchnera aphidicola APS	0.0293225	-0.04917	0.0523119
nitmu1191	Nitrosospira multiformis ATCC 25196	-0.0559544	0.0454082	-0.0935784
proma352	Prochlorococcus marinus AS9601	0.0785312	-0.0302786	-0.0946625
proma1343	Prochlorococcus marinus marinus CCMP 1375	-0.0357492	-0.048478	0.0448159
olico520	Oligotropha carboxidovorans OM5	0.10206	-0.0427725	-0.0409085
aciel524	Korebacter versatilis Ellin345	-0.075918	0.0360442	-0.0320234
nithx193	Nitrobacter hamburgensis X14	0.0943129	-0.0438349	0.0100077
nitwn194	Nitrobacter winogradskyi Nb-255	0.021415	0.0664235	-0.0456497
polsj534	Polynucleobacter necessarius necessarius STIR1	-0.0272949	0.040063	-0.0773456
opitp914	Opitutus terrae PB90-1	-0.0636031	0.00102735	0.0227112
coxbu160	Coxiella burnetii Nine Mile phase I / RSA 493	0.00113084	0.0352347	-0.0392353
niteu195	Nitrosomonas europaea ATCC 19718	-0.0140469	-0.0159887	-0.00647165
azops1112	Candidatus Azobacteroides pseudotrichonymphae gv. CFP2	-0.10625	0.0638533	-0.0645132
lepin77	Leptospira interrogans 56601	0.0307747	0.0507443	-0.0589681
sulso11	Sulfolobus solfataricus P2	0.0263314	-0.0447692	0.0405396
thevo93	Thermoplasma volcanium GSS1	-0.0134661	0.0108805	-0.0203685
lepic78	Leptospira interrogans Fiocruz L1-130	0.0432841	0.000811912	-0.0571664
kytsd1149	Kytococcus sedentarius 541, DSM 20547	0.144017	-0.0473578	-0.0901894
petmo1375	Petrotoga mobilis SJ95	-0.0233101	0.00567506	0.030863
brua1566	Brucella abortus S19	0.0614917	-0.0858886	0.0272712
brumc612	Brucella microti CCM 4915	0.145424	-0.0112956	0.118374
kosot1373	Kosmotoga olearia TBF 19.5.1	0.0611298	-0.0611771	-0.0543533
syne71505	Synechococcus elongatus PCC 7942	0.082821	-0.09004	0.116316
cyap4559	Cyanothece sp. PCC 7425	-0.0190216	-0.0452607	0.257515
xanop1213	Xanthomonas oryzae pv. oryzae PXO99A	0.144217	-0.0559766	0.0290284
metsb540	Methylococcus capsulatus Bath	0.211439	-0.0275753	-0.129218
aers4332	Agrobacterium tumefaciens C58-Cereon	0.115072	-0.0158308	-0.0687119
rhime324	Rhodobacter sphaeroides 2.4.1	-0.00143764	-0.0217349	-0.010052
burma89	Burkholderia mallei ATCC 23344	0.00222006	-0.107461	0.127702
xanc51216	Xanthomonas campestris 85-10	0.0118732	-0.0710925	0.119206
accph676	Candidatus Accumulibacter phosphatis Type IIA UW-1	0.0191597	-0.0201698	0.0427015
acif2538	Acidithiobacillus ferrooxidans ATCC 53993	0.0697051	-0.075999	0.0277036
synfm1331	Syntrophobacter fumaroxidans MPOB	-0.0521158	0.161889	-0.176475
xanom1212	Xanthomonas oryzae MAFF 311018	0.217102	-0.0679756	-0.0305758
helpj116	Helicobacter pylori J99	0.0735903	-0.0122692	-0.0108388
xylfa44	Xylella fastidiosa CVC 9a5c	0.0533672	0.104095	-0.101252
gorb4880	Gordonia bronchialis 3410, DSM 43247	0.0902858	-0.0876077	-0.00540283
xanca1349	Xanthomonas campestris ATCC 33913	-0.0219208	-0.0259021	-0.0327258
helsh175	Helicobacter acinonychis Sheeba	0.0720212	-0.0470221	-0.00462438
helsh381	Helicobacter pylori Shi470	0.0663549	-0.0659613	-0.00132986
mycmc170	Mycobacterium sp. MCS	-0.0042425	0.00791861	-0.041663
promm1519	Prochlorococcus marinus MIT 9313	-0.00501533	-0.0634908	0.0627671
bar10333	Bartonella tribocorum CIP 105476	0.0744106	-0.0131237	-0.035297
brusu615	Brucella suis 1330	0.0343277	0.0334497	0.068176
syns3350	Prochlorococcus sp. CC9605	-0.054066	0.00983349	-0.0120044
aquae1341	Aquifex aeolicus VF5	0.0655002	-0.0445033	0.00015408
messb1190	Chelativorans sp. BNC1	0.0636606	-0.0512103	-0.0465295
nocsj594	Nocardioides sp. JS614	-0.103479	0.0654346	-0.0448584
mycsj367	Mycobacterium sp. KMS	-0.00641313	-0.0111313	-0.0602008
jansc299	Janthinobacterium sp. Marseille	0.109779	0.0793206	-0.0479918
mycua376	Mycobacterium vanbaalenii PYR-1	0.140326	0.0153778	-0.109711
camjr118	Campylobacter jejuni RM1221	0.028511	0.0643812	-0.107593
syns91510	Prochlorococcus sp. CC9902	0.0104599	-0.0380977	0.101316
mycpa174	Mycobacterium smegmatis MC2 155	-0.0607212	-0.0349104	-0.00560667
mets4541	Methylocella silvestris BL2	-0.126216	0.291547	-0.0174851
rhos4326	Rhodobacter sphaeroides ATCC 17025	0.162311	-0.0107492	-0.00713585
nitoc1195	Nitrosococcus oceani C-107, ATCC 19707	-0.0408842	-0.0131999	-0.0530093
xanok1211	Xanthomonas oryzae pv. oryzae KACC10331	0.11319	-0.00138485	-0.0167329
mycs2366	Mycobacterium sp. JLS	0.00903978	-0.0101254	-0.103826
brua3567	Brucella abortus bv 1, 9-941	0.203733	-0.0418372	-0.00262541
xanac1219	Xanthomonas axonopodis 306	-0.0239983	-0.00441644	0.0778785
synpw1527	Prochlorococcus sp. WH 7803	0.0644985	0.0230515	-0.105519
brume578	Brucella melitensis 16M	0.0951987	-0.0260401	0.0494179
metpp542	Methylobacillus flagellatus KT	0.12708	-0.0838203	-0.0247902
acam1563	Acaryochloris marina MBIC11017	0.108566	-0.00622811	0.087745
ralme543	Ralstonia pickettii 12J	0.0956452	-0.0583578	0.132243
bruo2614	Brucella ovis ATCC 25840	-0.0164425	0.0546742	0.0520476
geosl1352	Geobacter sulfurreducens PCA	0.126073	0.0166872	-0.0613574
helhp171	Helicobacter pylori HPAG1	0.141208	-0.099464	-0.0293044
thet8762	Thermus thermophilus HB8	-0.059315	-0.0296327	0.0592868
rhilo101	Mesorhizobium loti MAFF303099	0.0664341	-0.0111301	0.0488135
mycbp371	Mycobacterium gilvum PYR-GCK	0.0129995	-0.0455422	-0.00725162
synja558	Synechococcus sp. JA-3-3Ab	-0.0310004	0.0435236	0.0202776
helg2416	Helicobacter pylori G27	0.0231235	-0.0137095	-0.00993435
bifa0743	Bifidobacterium animalis lactis AD011	0.0905964	-0.016133	-0.0758646
pedhd1147	Pedobacter heparinus HIM 762-3, DSM 2366	-0.0449842	-0.0501887	0.00495399
lepcp613	Leptothrix cholodnii SP-6	0.0583511	0.0524857	0.0535453
helpy117	Helicobacter pylori 26695	0.151591	-0.0662061	-0.0369271
beuc1815	Beutenbergia cavernae HKI 0122, DSM 12333	0.0596033	-0.109896	0.1223
brusi616	Brucella suis ATCC 23445	0.11465	0.00251708	0.0235464
deira1344	Deinococcus radiodurans ATCC BAA-816	0.0361279	-0.0744368	0.021001
wolsu119	Wolinella succinogenes DSM 1740	0.0677678	-0.0608826	0.061222
bruc2568	Brucella canis ATCC 23365	0.239743	-0.021303	0.0285069
brumb569	Brucella melitensis ATCC 23457	0.075559	0.00215219	-0.0808538
rhicf157	Rhizobium etli CFN 42, DSM 11541	0.0828986	-0.10687	-0.0157106
salai425	Salinispora tropica CNB-440	0.0226771	-0.0657641	0.00293489
alcsk422	Alcanivorax borkumensis SK2	0.276888	-0.159682	0.0613739
rhime102	Ensifer meliloti 1021	0.0336058	-0.0724087	0.00577612
borbr71	Bordetella bronchiseptica RB50	0.0801206	-0.0983656	0.00286211
legph158	Legionella pneumophila pneumophila Philadelphia-1	-0.0433649	0.060619	0.0290549
burps90	Burkholderia pseudomallei K96243	-0.105311	0.00935471	0.10206
legpl159	Legionella pneumophila Lens	-0.0377812	-0.0173807	0.129453
azo57308	Azorhizobium caulinodans ORS 571	-0.083025	0.00430869	0.0333379
camje46	Campylobacter jejuni jejuni NCTC 11168	0.0978618	0.00805889	-0.0538977
rhilw867	Rhizobium leguminosarum WSM2304	0.0306087	-0.048874	-0.02507
cyap7560	Cyanothece sp. PCC 7424	0.0934405	0.00512402	-0.0255359
fratm666	Francisella tularensis mediasiatica FSC147	0.00568955	-0.0220529	0.0253425
camc5382	Campylobacter fetus fetus 82-40	-0.0138324	-0.0146246	0.042528
proac592	Propionibacterium acnes KPA171202	0.123067	-0.0292091	-0.0564571
borpa72	Bordetella parapertussis 12822	0.0928632	-0.0497079	-0.0488264
ralej137	Cupriavidus necator JMP134	0.0358738	0.0127274	-0.0338138
borpe73	Bordetella pertussis Tohama I	0.0898249	0.0435261	-0.13141
rhos5325	Rhodobacter sphaeroides ATCC 17029	-0.0216556	-0.0167055	-0.0410338
burta165	Burkholderia thailandensis E264, ATCC 700388	0.067944	-0.0115226	-0.00371802
amicl1023	Aminobacterium colombiense ALA-1, DSM 12261	0.0371663	0.0230892	-0.115968
marmm403	Marinobacter aquaeolei VT8	-0.0197102	0.0625467	-0.113316
sinmw817	Ensifer medicae WSM419	0.150148	-0.127921	-0.00757543
nocfa277	Nocardia farcinica IFM 10152	-0.0264681	0.0135087	-0.00183428
theab1363	Thermosipho africanus TCF52B	0.0309147	-0.0265177	0.0105909
frean104	Frankia sp. EAN1pec	0.191892	-0.150511	0.00577937
deidv1230	Deinococcus deserti VCD115	0.0943321	-0.0564062	-0.0179859
brafd1145	Brachybacterium faecium 6-10, DSM 4810	0.0488782	-0.00211216	-0.0535063
burpp1400	Burkholderia phytofirmans PsJN	-0.0736929	-0.0098973	0.217035
xyced599	Xylanimonas cellulosilytica XIL07, DSM 15894	0.0586891	-0.0520412	0.00569435
ralso49	Ralstonia solanacearum GMI1000	0.0808535	-0.00943867	-0.019286
frap2674	Francisella philomiragia philomiragia ATCC 25017	-0.062028	0.0240302	0.0111497
allvd1259	Allochromatium vinosum DSM 180	0.0557103	-0.0119593	0.0166275
zunps1030	Zunongwangia profunda SM-A87	-0.0345662	0.00442658	0.0876852
camff383	Campylobacter hominis ATCC BAA-381	0.0278861	0.0316643	-0.0775182
borpe430	Bordetella petrii Se-1111R, DSM 12804	0.0515037	0.00561523	-0.103949
geoob516	Geodermatophilus obscurus G-20, DSM 43160	-0.0484644	0.0506125	0.0694392
grafk1031	Gramella forsetii KT0803	-0.057134	0.0372827	0.0666307
rhils866	Rhizobium leguminosarum bv. trifolii WSM1325	-0.00252791	-0.0741099	0.0615588
metmp252	Methanococcus maripaludis C5	0.0379158	0.00207077	-0.0846216
fratf673	Francisella tularensis holarctica FTA (FTNF002-00)	-0.0254763	-0.0166137	-0.00331982
frat7671	Francisella tularensis tularensis FSC 198	-0.0512713	-0.0157	0.0534826
fratw670	Francisella tularensis tularensis A.II, Wyoming, WY96-3418	-0.0460205	-0.0157926	0.0490818
frato667	Francisella tularensis holarctica OSU18	0.00871341	-0.0258439	0.0398116
fratt151	Francisella tularensis tularensis SCHU S4	-0.0423409	-0.0250143	0.0275752
fratn665	Francisella tularensis novicida U112	-0.050299	0.0137848	-0.00547423
frath1566	Francisella tularensis holarctica LVS	-0.0622328	0.000467068	0.0339773
rhocs797	Rhodocista centenaria SW	0.0641421	0.0811465	0.0398931
spild1150	Spirosoma linguale DSM 74	-0.0130048	-0.0297645	-0.0410183
ab510653	Azospirillum sp. B510	0.0517223	0.043971	-0.0659043
burcm1404	Burkholderia cepacia AMMD	-0.120103	0.015628	0.0636207
desdg802	Desulfovibrio alaskensis G20	-0.0624612	-0.00962179	0.0669096
burce164	Burkholderia cenocepacia AU 1054	-0.0579345	-0.0615247	0.189682
bifas745	Bifidobacterium animalis lactis DSM 10140	0.0678122	0.0777791	-0.0952823
metst259	Methanosphaera stadtmanae DSM 3091	0.0235153	0.0478362	-0.0513225
strsv226	Streptococcus sanguinis SK36	-0.0296465	-0.0587708	-0.0259599
rhoob646	Rhodococcus opacus B4	0.0300591	-0.034784	-0.00817285
dyafd1148	Dyadobacter fermentans NS114, DSM 18053	-0.000287012	-0.02211	-0.0465885
strp2208	Streptococcus pneumoniae D39	-0.0236028	-0.041822	0.0874661
str98231	Streptococcus suis 98HAH33	0.056723	-0.0315819	-0.0703152
neigo34	Neisseria gonorrhoeae FA 1090	0.0255705	-0.0915311	0.114874
neimb30	Neisseria meningitidis MC58	0.0465129	-0.0392214	0.010178
neimb377	Neisseria meningitidis 053442	0.0449778	-0.0223949	0.00935791
clote396	Clostridium thermocellum ATCC 27405	-0.097508	-0.0159541	0.197436
thidn176	Sulfurimonas denitrificans DSM 1251	0.0413255	-0.018769	-0.0265107
strr6209	Streptococcus pneumoniae R6	0.0544746	-0.0719689	0.082248
neimf243	Neisseria meningitidis FAM18	0.0275345	-0.0486546	0.0975822
bur38143	Burkholderia cepacia 383 (R18194)	-0.103709	-0.0250511	0.116384
strpn38	Streptococcus pneumoniae TIGR4	-0.0233527	0.0547497	0.000771437
thepx1336	Thermoanaerobacter sp. X514	0.00556671	0.0189244	-0.0388
sanks814	Sanguibacter keddieii ST-74, DSM 10542	0.0060853	-0.00258063	-0.102054
neima21	Neisseria meningitidis Z2491	0.0478391	-0.05929	0.0607128
rhojr647	Rhodococcus jostii RHA1	-0.0480263	-0.0260296	0.0256348
carhz547	Carboxydothermus hydrogenoformans DSM 6008	0.135439	-0.0508459	0.0700306
metrj311	Methylobacterium radiotolerans JCM 2831	-0.100549	-0.0997617	0.214988
pseab608	Pseudomonas aeruginosa UCBPP-PA14	-0.0213009	-0.0627601	0.15369
psea8610	Pseudomonas aeruginosa LESB58	-0.0340143	0.0461994	-0.0153654
methj260	Methanospirillum hungatei JF-1	-0.0168503	-0.012152	0.00812667
yerpb617	Yersinia pseudotuberculosis PB1/+	-0.0153646	-0.00131775	0.0470096
yeryp364	Yersinia pseudotuberculosis YPIII	-0.0711107	-0.00645459	0.0416402
cordi879	Corynebacterium diphtheriae gravis NCTC 13129	0.0205189	0.0989098	-0.0510266
artca579	Arthrobacter chlorophenolicus A6	0.175151	-0.0891465	-0.0309084
psesm47	Pseudomonas syringae tomato DC3000	0.101121	-0.0580159	-0.163131
fusnn162	Fusobacterium nucleatum nucleatum ATCC 25586	0.0434323	-0.0536934	0.037364
metex218	Methylobacterium extorquens PA1	0.112687	-0.0305705	0.0499778
pse14139	Pseudomonas syringae 1448A	-0.0712819	0.0179412	0.0897619
bactn1027	Bacteroides thetaiotaomicron VPI-5482	-0.0366264	0.00797943	0.027653
deira429	Delftia acidovorans SPH-1	0.0031884	0.0327856	-0.0456271
psepf113	Pseudomonas fluorescens Pf-5	0.0577722	-0.0647423	0.0443817
arts2580	Arthrobacter sp. FB24	0.0304242	-0.0130667	-0.0268857
rhoe4645	Rhodococcus erythropolis PR4	0.0832604	-0.0437359	-0.0183876
strmu216	Streptococcus mutans UA159	0.0939199	-0.016034	0.0199832
stra5213	Streptococcus agalactiae 2603V/R	-0.0213768	-0.0560744	0.0701387
psesy114	Pseudomonas syringae B728a	0.082097	-0.114774	-0.0091668
artat577	Arthrobacter aurescens TC1	-0.0806642	0.0277298	0.0804129
flapj1034	Flavobacterium psychrophilum JIP02/86	-0.00538057	0.00894139	0.0380976
corgb246	Corynebacterium glutamicum R	0.0307824	0.0313774	-0.112617
lismf1589	Listeria monocytogenes 4b F2365	-0.0021003	-0.0753907	0.0495175
lismh777	Listeria monocytogenes HCC23	-0.0621621	-0.0102685	0.0848253
strt1227	Streptococcus thermophilus CNRZ1066	-0.0572422	0.0472132	-0.0307426
clote179	Clostridium tetani Massachusetts E88	0.0451716	-0.0824531	0.178794
flaj11033	Flavobacterium johnsoniae UW101, ATCC 17061	0.012407	0.0121243	-0.0198911
chipd1146	Chitinophaga pinensis UQM 2034, DSM 2588	0.108253	-0.0176766	-0.0707776
strt2229	Streptococcus thermophilus LMG 18311	0.0789513	-0.0905424	-0.019365
bacfr1026	Bacteroides fragilis YCH46	0.0684874	-0.00687284	-0.0138637
lisw61426	Listeria welshimeri SLCC5334	-0.0330002	0.00682841	0.195604
yerpe3	Yersinia pestis CO-92	-0.0809554	-0.0477426	0.0489335
bacfn1025	Bacteroides fragilis NCTC 9343	0.0673688	-0.0415894	0.017081
salsv1483	Salmonella enterica Schwarzengrund CVM19633	0.0655172	-0.0639902	0.0992388
sl4761480	Salmonella enterica sv Heidelberg SL476, CVM30485	-0.0458758	-0.0284721	0.146223
psep1554	Pseudomonas putida F1	-0.0716746	-0.0483789	0.0372795
desah1255	Desulfobacterium autotrophicum HRM2, DSM 3382	0.0901932	-0.0275535	-0.0401608
haein42	Haemophilus influenzae Rd (KW20)	0.0237602	-0.0124151	-0.00721952
stra3215	Streptococcus agalactiae NEM316	0.00847977	-0.0780245	0.0675187
bacv81028	Bacteroides vulgatus ATCC 8482	0.0496289	-0.0167956	-0.0747774
phoas70	Photorhabdus asymbiotica asymbiotica ATCC 43949	0.0601599	-0.0443404	-0.0190937
stra1214	Streptococcus agalactiae A909,ATCC BAA-1138	-0.0517171	-0.019621	0.0528268
sala41477	Salmonella enterica Agona SL483	0.0431241	-0.0522159	0.0686235
aciad31	Acinetobacter baylyi ADP1	0.138752	-0.0398698	-0.0422481
ecoli460	Escherichia coli SE11	-0.00733155	-0.0944427	0.199052
ecoli83	Escherichia coli O6:K2:H1 CFT073 (UPEC)	0.019415	-0.0773613	0.206544
vibcm1049	Vibrio cholerae M66-2	0.0618713	-0.0277953	-0.0620087
shifl45	Shigella flexneri 2457T	0.00613583	-0.0990304	0.11465
vibcj1050	Vibrio cholerae MJ-1236	0.0495696	-0.0438373	-0.0626425
salch107	Salmonella enterica enterica SC-B67	0.0883419	-0.034325	-0.0792971
salet1088	Salmonella enterica enterica ATCC 700931	0.302885	-0.0857134	-0.131647
ecobd1038	Escherichia coli BL21 (DE3)	-0.0119706	0.0296015	-0.0165646
yerpn360	Yersinia pestis Pestoides F	-0.0244228	-0.0447921	0.0788377
ecoli149	Escherichia coli K12- MG1655	0.0354896	0.0118827	-0.0728612
yerpe358	Yersinia pestis Antiqua	-0.0227913	-0.0386368	0.0716523
escut156	Escherichia coli UTI89 (UPEC)	0.136464	0.0107118	-0.0274839
ecout455	Escherichia coli O139:H28 E24377A (ETEC)	0.0446404	-0.0566806	0.0262822
ecoli180	Escherichia coli O6:K15:H31 536 (UPEC)	-0.0443679	0.0202686	0.0337758
escco296	Escherichia coli O9 HS	0.112809	-0.0256884	-0.0506174
shifl233	Shigella flexneri 301	0.00801806	-0.127236	0.143661
eco572	Escherichia coli O157:H7 EDL933 (EHEC)	0.060268	-0.0107271	-0.0686305
srks45941481	Salmonella enterica Paratyphi C RKS4594	0.0694123	-0.108352	0.125117
erylh300	Escherichia coli K12- W3110	0.0404206	-0.0410784	0.0852437
salar1484	Salmonella enterica arizonae sv 62:z4,z23 RSK2980	0.222291	-0.0160715	-0.155506
eco26751	Escherichia coli O26:H11 11368	0.0176455	-0.0117179	0.0892614
yeran356	Yersinia pestis Angola	0.0580788	-0.0566782	0.045465
eco10752	Escherichia coli O103:H2 12009	0.0199946	-0.0501656	0.152297
ecodh1037	Escherichia coli DH10B	-0.0358435	-0.0231363	0.0503842
shiss122	Shigella sonnei Ss046	0.0218124	-0.110043	0.0859394
erwct87	Pectobacterium atrosepticum SCRI1043	0.050992	-0.0232155	-0.0636103
shifl301	Shigella flexneri 5 8401	0.11219	-0.0858223	0.119725
yerne359	Yersinia pestis Nepal516	0.0240959	-0.0736709	0.087025
yeren63	Yersinia enterocolitica enterocolitica 8081	0.029271	-0.0449394	0.0652574
eco57459	Escherichia coli O157:H7 EC4115	-0.0162599	-0.021535	0.0486168
escre545	Escherichia coli B REL606	0.20509	-0.0936932	0.0132525
yerps363	Yersinia pseudotuberculosis IP 31758	0.0341623	-0.034667	0.0109578
salty29	Salmonella enterica enterica LT2	0.0166061	-0.0651797	0.120365
ecose461	Escherichia coli SECEC SMS-3-5	0.0296575	0.049349	-0.0472596
salti28	Salmonella enterica enterica CT18	0.145531	-0.155806	0.176739
jondd812	Jonesia denitrificans 55134, DSM 20603	0.0234211	-0.0360588	-0.00385791
salep1479	Salmonella enterica enterica P125109	8.32627e-05	-0.0176719	-0.0229757
eco5782	Escherichia coli O157:H7 Sakai (EHEC)	0.0351082	-0.0493423	0.0548424
eco1a753	Escherichia coli O111:H 11128	-0.0552284	-0.0270576	0.155917
salpb1478	Salmonella enterica enterica SPB7	0.038609	0.0222239	0.0242068
yer91361	Yersinia pestis 91001	-0.0180066	-0.0116646	-0.00148736
strrd1223	Streptosporangium roseum NI 9100, DSM 43021	0.0944153	-0.018776	-0.075007
erylh456	Escherichia coli ATCC 8739	0.172786	-0.0966621	0.0862643
cloce850	Clostridium cellulolyticum H10	0.0205632	-0.0142256	-0.0172823
yerpe10	Yersinia pestis KIM 10	0.00459047	0.0331015	-0.0110886
vibvy200	Vibrio vulnificus YJ016	0.0203711	-0.0799303	0.095711
shepw904	Shewanella piezotolerans WP3	0.0194516	-0.0485398	0.013817
klevt1319	Klebsiella variicola At-22	0.107276	-0.0442795	0.0263005
klep7897	Klebsiella pneumoniae pneumoniae MGH78578	0.0392887	-0.0501164	0.0212351
vibc31051	Vibrio cholerae O395	-0.0352478	0.0169842	0.0157249
klep2898	Klebsiella pneumoniae NTUH-K2044	-0.000821212	-0.158929	0.166026
vibch43	Vibrio cholerae O1 N16961	-0.0691006	-0.0709897	0.139809
desps448	Desulfotomaculum reducens MI-1	0.0225764	-0.174166	0.177781
alheh409	Alkaliphilus metalliredigens QYMF	-0.141109	0.0219109	-0.0140105
bacsu7	Bacillus subtilis subtilis 168	0.0436186	0.0368225	0.0418737
vibse1054	Vibrio sp. Ex25	0.111758	-0.0285837	0.0288448
vibpa199	Vibrio parahaemolyticus RIMD 2210633	0.172398	-0.057283	0.0360122
alisl1048	Aliivibrio salmonicida LFI1238	-0.115942	-0.018923	0.0312204
baccr50	Bacillus cereus ATCC 14579	-0.0847018	-0.0233678	0.0912638
phopr203	Photobacterium profundum SS9	-0.0238091	0.0499151	-0.076526
shevd913	Shewanella violacea DSS12	-0.0487485	-0.0168666	0.0484897

## Sheet: Upstream Lengths Pervasive
Organism ID	Organism name	Relative average upstream lengths
		Initial reaction	Middle reaction	Last reaction
cloab387	Clostridium beijerinckii NCIMB 8052	0.0445512	-0.0631901	-0.138203
burcc776	Burkholderia sp. CCGE1002	-0.0172301	0.0761287	0.0789835
rhicf157	Rhizobium etli CFN 42, DSM 11541	0.0920229	0.0122265	-0.137443
vibf1198	Vibrio fischeri ES114	0.0188743	-0.0662553	0.0816004
kytsd1149	Kytococcus sedentarius 541, DSM 20547	-0.196959	0.0436499	0.138935
vibcm1049	Vibrio cholerae M66-2	-0.050442	0.0432738	0.00281266
synww895	Syntrophomonas wolfei Goettingen DSM 2245B	-0.0142377	-0.0450465	0.093178
burcm1404	Burkholderia cepacia AMMD	0.129048	0.047968	0.0329439
petmo1375	Petrotoga mobilis SJ95	-0.332533	-0.448175	0.615424
lism21586	Listeria monocytogenes 08-5923	-0.0190538	0.0354247	-0.0737614
brua1566	Brucella abortus S19	0.136544	0.0301893	-0.141528
str05230	Streptococcus suis 05ZYH33	-0.06806	-0.185726	0.171075
salai425	Salinispora tropica CNB-440	0.0386124	0.0280187	-0.0306536
ricfe336	Rickettsia massiliae MTU5	0.209397	0.0655421	-0.534148
artat577	Arthrobacter aurescens TC1	0.058061	0.0653863	-0.114636
met35255	Methanobrevibacter smithii PS, ATCC 35061	0.117245	0.310269	-0.226052
staac393	Staphylococcus aureus aureus JH1	0.338864	-0.0741527	-0.344245
legpl327	Legionella pneumophila Paris	0.00232842	0.00376191	0.0312488
stra3215	Streptococcus agalactiae NEM316	-0.210578	0.591178	-0.368605
haein42	Haemophilus influenzae Rd (KW20)	-0.0805814	0.0860468	-0.0561692
chlab1094	Chlamydophila abortus S26/3	-0.0447052	0.178131	-0.273909
cordi879	Corynebacterium diphtheriae gravis NCTC 13129	-0.419823	0.207955	-0.434907
hamd5584	Candidatus Hamiltonella defensa 5AT	-0.286788	-0.00533449	0.113469
shifl45	Shigella flexneri 2457T	-0.325551	0.0515721	0.0526812
polsj534	Polynucleobacter necessarius necessarius STIR1	0.26121	-0.0821632	-0.00135721
lisin395	Listeria monocytogenes EGD-e	-0.0193563	0.0167628	0.00243687
yerpe3	Yersinia pestis CO-92	0.00628166	-0.00141044	-0.102555
nocsj405	Nostoc punctiforme ATCC 29133	0.0417583	0.130737	-0.339204
desdg802	Desulfovibrio alaskensis G20	-0.108083	-0.0320704	0.0687413
artca579	Arthrobacter chlorophenolicus A6	-0.0104212	-0.0186739	-1.5446e-05
meti41184	Methylacidiphilum infernorum V4	0.214557	-0.16225	0.0756661
braja100	Bradyrhizobium japonicum USDA 110	0.00561489	0.0482164	-0.10908
vibcj1050	Vibrio cholerae MJ-1236	0.0283423	0.0237108	-0.0652074
metmp275	Methanococcus maripaludis C7	-0.11613	0.125525	-0.162531
chlta1093	Chlamydia trachomatis A/HAR-13	-0.362673	0.0147553	0.347236
mycf1372	Mycobacterium tuberculosis F11 (ExPEC)	-0.167787	0.162825	-0.0699492
flab31035	Flavobacteriacea bacterium 3519-10	-0.0882462	0.121377	-0.0414648
alcsk422	Alcanivorax borkumensis SK2	0.0260326	0.0251752	-0.092447
oceih68	Oceanobacillus iheyensis HTE831	-0.0946684	0.0202048	0.0302219
biflb744	Bifidobacterium animalis lactis Bl-04, ATCC SD5219	0.116493	0.00731054	-0.0977
burce164	Burkholderia cenocepacia AU 1054	0.0689284	0.0634568	-0.0594431
synjb557	Synechococcus sp. JA-2-3Ba(2-13)	-0.123255	0.0228797	0.0860795
bacfz295	Bacillus amyloliquefaciens plantarum FZB42	-0.00663596	0.0522931	-0.157138
salch107	Salmonella enterica enterica SC-B67	0.0458574	0.0573007	-0.0960361
metlz254	Methanocorpusculum labreanum Z	0.0757437	0.0400713	0.0687203
brumc612	Brucella microti CCM 4915	0.117689	0.026432	-0.284711
biflo746	Bifidobacterium longum NCC2705	0.0506212	0.0254343	-0.105132
salet1088	Salmonella enterica enterica ATCC 700931	-0.321815	0.100506	0.00515456
vibfm1052	Vibrio fischeri MJ11	0.0155459	-0.0434072	0.0992905
chlpn16	Chlamydophila pneumoniae J138	-0.0938917	0.0823034	-0.137335
metmp252	Methanococcus maripaludis C5	-0.327188	0.367245	-0.22194
metmp253	Methanococcus maripaludis S2	-0.125203	0.122878	-0.102388
bacv81028	Bacteroides vulgatus ATCC 8482	-0.0365556	-0.0708118	0.0400719
kosot1373	Kosmotoga olearia TBF 19.5.1	-0.384934	1.10716	-0.589124
rhop2323	Rhodospirillum rubrum S1, ATCC 11170	0.00855551	0.0314226	-0.159869
ecobd1038	Escherichia coli BL21 (DE3)	-0.0320246	-0.0115253	0.0346308
picto263	Picrophilus torridus DSM 9790	-0.34461	-0.166261	0.628481
phoas70	Photorhabdus asymbiotica asymbiotica ATCC 43949	0.0153459	-0.00839184	-0.0580883
vibvy200	Vibrio vulnificus YJ016	0.0522545	-0.0244607	0.092556
yerpn360	Yersinia pestis Pestoides F	0.0443332	0.0570404	-0.129512
pelts1332	Pelotomaculum thermopropionicum SI	0.177744	0.0585474	-0.116938
bifas745	Bifidobacterium animalis lactis DSM 10140	0.0635662	0.024972	-0.0741797
opitp914	Opitutus terrae PB90-1	-0.10607	0.044971	-0.0566749
shisd141	Shigella dysenteriae Sd197	-0.0511753	0.00998197	0.0468362
ecoli149	Escherichia coli K12- MG1655	-0.190403	0.0214506	-0.0849981
stra1214	Streptococcus agalactiae A909,ATCC BAA-1138	-0.235493	0.592865	-0.365511
psesm47	Pseudomonas syringae tomato DC3000	-0.184672	0.0388814	0.0121302
vibf1329	Vibrio harveyi BB120, ATCC BAA-1116	-0.0357113	-0.109241	0.0419945
psepf607	Pseudomonas fluorescens Pf0-1	0.019521	-0.0890247	0.177287
stra5213	Streptococcus agalactiae 2603V/R	-0.252834	0.610596	-0.463358
canbp282	Candidatus Blochmannia pennsylvanicus BPEN	-0.24326	-0.063401	0.409982
phopr203	Photobacterium profundum SS9	-0.0444927	0.0950958	-0.119122
metva276	Methanococcus vannielii SB	-0.0571892	0.00114645	-0.112911
yerpe358	Yersinia pestis Antiqua	0.0591698	0.01619	-0.0890454
beuc1815	Beutenbergia cavernae HKI 0122, DSM 12333	0.250232	-0.0968918	-0.314397
syne71505	Synechococcus elongatus PCC 7942	0.177029	-0.0462819	-0.071182
flapj1034	Flavobacterium psychrophilum JIP02/86	0.0770179	-0.0167071	0.0230021
fusnn162	Fusobacterium nucleatum nucleatum ATCC 25586	0.0106872	0.0443089	0.168445
rhime102	Ensifer meliloti 1021	0.238391	0.00732353	-0.0748632
mycma173	Mycobacterium marinum M, ATCC BAA-535	-0.177223	-0.0237797	0.0848474
trepa345	Trichodesmium erythraeum IMS101	-0.109116	0.156393	-0.0555722
alisl1048	Aliivibrio salmonicida LFI1238	-0.00654499	-0.000426829	-0.0252864
metst259	Methanosphaera stadtmanae DSM 3091	-0.0433855	-0.0031612	-0.0512044
tgej31408	Thermococcus gammatolerans EJ3	-0.213573	0.122263	0.0299556
methj260	Methanospirillum hungatei JF-1	0.0354789	-0.093154	-0.193682
halma245	Haloarcula marismortui ATCC 43049	0.108513	-0.0166985	-0.182189
borbr71	Bordetella bronchiseptica RB50	0.0602432	-0.00941545	-0.0908385
ricbr341	Rickettsia canadensis McKiel	0.0842752	0.104466	-0.135867
yerpb617	Yersinia pseudotuberculosis PB1/+	-0.0154574	0.0172376	-0.125346
cyap4559	Cyanothece sp. PCC 7425	0.0831148	-0.0693336	0.0600071
xanop1213	Xanthomonas oryzae pv. oryzae PXO99A	-0.036564	-0.0034226	-0.0174377
bachd1	Bacillus halodurans C-125	0.0332573	-0.00629494	0.112033
mycta375	Mycobacterium ulcerans Agy99	-0.0908891	0.0545154	0.0669621
escut156	Escherichia coli UTI89 (UPEC)	0.0130715	-0.0581676	-0.0279234
bbgb680	Blattabacterium sp. Bge	0.0860232	0.0477087	-0.228312
vibse1054	Vibrio sp. Ex25	0.0886046	-0.00361028	0.0128714
ecout455	Escherichia coli O139:H28 E24377A (ETEC)	0.0300325	-0.114486	-0.060068
metsb540	Methylococcus capsulatus Bath	0.0413957	-0.113136	0.0967272
ecoli180	Escherichia coli O6:K15:H31 536 (UPEC)	-0.126403	0.0213549	-0.0222562
onype335	Orientia tsutsugamushi Boryong	0.389722	0.0370121	-0.262463
escco296	Escherichia coli O9 HS	-0.0321476	-0.0151234	-0.0630347
metka257	Methanopyrus kandleri AV19	0.239724	-0.0176301	-0.239094
metex218	Methylobacterium extorquens PA1	-0.00134172	0.0850126	-0.0322339
lacrg573	Lactobacillus rhamnosus GG	0.156391	0.00518779	-0.022117
desps448	Desulfotomaculum reducens MI-1	0.0902219	-0.111381	0.051021
legph158	Legionella pneumophila pneumophila Philadelphia-1	0.110573	-0.0170646	-0.0638032
shifl233	Shigella flexneri 301	-0.198732	0.0219383	0.0292623
burps90	Burkholderia pseudomallei K96243	-0.0742916	-0.0046406	0.201101
corgb246	Corynebacterium glutamicum R	-0.0464744	0.0666219	-0.157318
strrd1223	Streptosporangium roseum NI 9100, DSM 43021	-0.106073	0.08389	0.0470853
trow8593	Tropheryma whipplei TW08/27	0.0747876	0.0425297	-0.03636
psepg555	Pseudomonas putida GB-1	0.00829557	-0.130491	0.373582
legpl159	Legionella pneumophila Lens	0.219744	-0.0832476	-0.0854797
strp8223	Streptococcus pyogenes M18 MGAS8232	-0.00225033	0.00706354	-0.0503133
lismf1589	Listeria monocytogenes 4b F2365	0.028878	-2.42384e-06	-0.0457123
cyap8840	Cyanothece sp. PCC 8801	0.34519	-0.0770761	-0.088304
eco572	Escherichia coli O157:H7 EDL933 (EHEC)	-0.391215	0.103742	-0.0220012
aers4332	Agrobacterium tumefaciens C58-Cereon	-0.0500758	-0.0573596	0.0144363
azo57308	Azorhizobium caulinodans ORS 571	0.0309728	-0.0974016	0.0397853
riccn189	Rickettsia conorii Malish 7	-0.160615	0.0229686	0.263843
camje46	Campylobacter jejuni jejuni NCTC 11168	0.104091	-0.0425991	-0.11651
helg2416	Helicobacter pylori G27	0.186426	0.0299816	-0.44395
symth348	Synechococcus elongatus PCC 6301	0.00838588	-0.033876	-0.0652159
rhime324	Rhodobacter sphaeroides 2.4.1	-0.156247	0.0425859	0.0463482
wolwr682	Wolbachia sp wRi	0.354903	-0.198082	-0.0926499
ignho1334	Ignicoccus hospitalis KIN4/I, DSM 18386	0.865279	-0.136164	-0.804695
pse14139	Pseudomonas syringae 1448A	-0.0851201	-0.122073	0.197907
pyrae264	Pyrobaculum aerophilum IM2	0.300989	-0.0177693	-0.137631
chlt21091	Chlamydia trachomatis L2/434/BU	0.143955	0.128004	-0.386853
strsv226	Streptococcus sanguinis SK36	0.0919219	-0.197353	-0.159237
staan1292	Staphylococcus aureus aureus N315	0.170899	0.0567014	-0.41266
burma89	Burkholderia mallei ATCC 23344	0.0533681	0.0202281	0.0654806
barhe206	Bartonella henselae Houston-1	0.0341431	-0.174551	0.217411
xanc51216	Xanthomonas campestris 85-10	0.324418	0.0169396	-0.148298
bacfn1025	Bacteroides fragilis NCTC 9343	0.0747097	-0.0137655	-0.024292
symth351	Thermosynechococcus elongatus BP-1	0.140911	0.0224447	-0.2053
accph676	Candidatus Accumulibacter phosphatis Type IIA UW-1	-0.0317566	-0.0477722	0.0463146
rhoob646	Rhodococcus opacus B4	-0.0447902	-0.0134049	-0.113849
dyafd1148	Dyadobacter fermentans NS114, DSM 18053	0.0325251	0.0466983	-0.121444
straw202	Streptomyces avermitilis MA-4680	-0.0403804	0.0193262	-0.0642608
lismh777	Listeria monocytogenes HCC23	-0.0141502	-0.00682352	0.00101655
lacjo761	Lactobacillus johnsonii NCC 533	-0.052667	0.0866611	-0.16372
rhilw867	Rhizobium leguminosarum WSM2304	0.101311	-0.0787837	-0.0831296
thenn1371	Thermotoga neapolitana DSM 4359	-0.0122573	0.215809	-0.251417
dehe1808	Dehalococcoides ethenogenes 195	-0.0322195	0.0790605	-0.138399
strgg565	Streptomyces griseus griseus NBRC 13350	0.113921	0.0194818	-0.0395065
lism11588	Listeria monocytogenes 08-5578	-0.0140025	0.0442322	-0.0818535
alheh211	Alkalilimnicola ehrlichei MLHE-1	-0.115856	0.0139034	0.0285456
burxe166	Burkholderia xenovorans LB400	0.121812	-0.034962	0.0395673
acifv758	Acidaminococcus fermentans VR4, DSM 20731	-0.0153276	0.0627067	-0.120263
metna274	Methanococcus aeolicus Nankai-3	-0.0666659	0.0498457	-0.0392777
srks45941481	Salmonella enterica Paratyphi C RKS4594	-0.0582255	0.0269342	-0.127487
metsp297	Methylobacterium sp. Apr-46	-0.0941756	0.016677	0.352789
metma237	Methanosarcina mazei Go1, DSM 3647	0.221416	-0.0583181	0.0157725
bifa0743	Bifidobacterium animalis lactis AD011	0.0365112	-0.0087033	0.072706
strp2208	Streptococcus pneumoniae D39	0.0136651	-0.0580103	0.123155
strt1227	Streptococcus thermophilus CNRZ1066	0.0283086	-0.0588823	0.00597239
wolpm285	Wolbachia endosymbiont of Drosophila melanogaster	0.00232042	-0.0350724	-0.0827625
mycab368	Mycobacterium abscessus	-0.0970783	-0.00380576	-0.117564
cyap7560	Cyanothece sp. PCC 7424	-0.175579	0.0929829	-0.0215607
shepw904	Shewanella piezotolerans WP3	0.0932801	0.0248868	-0.144098
myctu6	Mycobacterium tuberculosis CDC1551	-0.175415	0.118609	-0.00351025
halwd248	Haloquadratum walsbyi HBSQ001, DSM 16790	0.202303	-0.135701	0.0284793
str98231	Streptococcus suis 98HAH33	0.0856361	-0.228257	0.141541
synas894	Syntrophus aciditrophicus SB	-0.0450447	0.0905876	-0.131423
clok5391	Clostridium novyi NT	0.124727	-0.0676489	-0.0323408
lacls742	Lactococcus lactis cremoris SK11	0.0224631	-0.0464359	0.08916
rhort339	Rickettsia akari Hartford	-0.159228	-0.00964265	0.181789
sulac268	Sulfolobus acidocaldarius 98-3, DSM 639	-0.141459	0.160777	-0.186685
entfa1353	Enterococcus faecalis V583	-0.0154709	0.0186533	0.00222873
chlpa1097	Chlamydophila pneumoniae AR39	-0.0517376	0.084745	-0.226985
erylh300	Escherichia coli K12- W3110	-0.351112	0.0646132	0.0118969
mycbo370	Mycobacterium bovis BCG Pasteur 1173P2	-0.0402446	0.121439	-0.0869813
acif2538	Acidithiobacillus ferrooxidans ATCC 53993	-0.122902	0.0188829	-0.00777966
salar1484	Salmonella enterica arizonae sv 62:z4,z23 RSK2980	-0.168535	0.0477688	-0.034449
sulto269	Sulfolobus tokodaii 7, JCM 10545	-0.0393437	-0.229245	0.30263
eco26751	Escherichia coli O26:H11 11368	-0.317198	0.0746062	-0.00980365
fratm666	Francisella tularensis mediasiatica FSC147	-0.118583	-0.0178357	0.0790396
laclm741	Lactococcus lactis cremoris MG1363	-0.0978081	0.0318781	-0.0588557
neigo34	Neisseria gonorrhoeae FA 1090	0.391657	-0.0623353	-0.281366
lacf3527	Lactobacillus fermentum IFO 3956	-0.0125198	0.00772762	-0.0113136
brusi616	Brucella suis ATCC 23445	0.0970898	0.0966301	-0.25161
alkmq386	Alkaliphilus oremlandii OhILAs	0.113415	0.0104219	0.175079
stek2384	Stenotrophomonas maltophilia K279a	0.105488	0.0203264	-0.163893
staar1771	Staphylococcus aureus aureus MRSA252	-0.0232103	0.0400441	-0.164124
yeran356	Yersinia pestis Angola	0.00277162	0.010494	-0.117014
klevt1319	Klebsiella variicola At-22	-0.0909393	0.10389	0.00236768
sodgm283	Sodalis glossinidius morsitans	0.0249506	-0.0647932	0.121316
lacac738	Lactobacillus acidophilus NCFM	-0.00577081	0.0466792	0.057027
ralh1181	Ralstonia eutropha H16	-0.0333566	0.00946533	-0.0739449
camc5382	Campylobacter fetus fetus 82-40	0.0184029	0.195072	-0.445254
eco10752	Escherichia coli O103:H2 12009	-0.312009	0.0704317	0.002273
ricio337	Rickettsia rickettsii Iowa	0.17876	-0.187664	0.0907067
chlcv1095	Chlamydophila caviae GPIC	-0.0604795	0.188382	-0.246264
burta436	Burkholderia vietnamiensis G4 (R1808)	0.0427096	-0.0294984	0.000605184
sala41477	Salmonella enterica Agona SL483	-0.0211153	-0.0239634	-0.114878
bdeba108	Bdellovibrio bacteriovorus HD100	0.102769	0.0011255	-0.0126405
fratf673	Francisella tularensis holarctica FTA (FTNF002-00)	-0.0506112	0.0106926	0.0533807
synfm1331	Syntrophobacter fumaroxidans MPOB	-0.0492453	-0.0705936	-0.109453
thesq1372	Thermotoga sp. RQ2	0.167623	0.274373	-0.543022
lacjf760	Lactobacillus johnsonii FI9785	-0.102964	0.021392	-0.0111595
psepa26	Pseudomonas aeruginosa PAO1	0.0027559	0.000900831	0.195798
lacpl528	Lactobacillus plantarum WCFS1	-0.0104376	0.0260309	0.150969
salrd1342	Salinibacter ruber M31,DSM 13855	-0.0779782	0.0426513	-0.0944363
neimb30	Neisseria meningitidis MC58	0.144318	-0.111061	0.0272286
lacc3571	Lactobacillus casei ATCC 334	0.0352916	0.00767588	-0.0201937
synr31524	Synechococcus sp. RCC 307	0.109978	-0.0914961	0.0494532
proac592	Propionibacterium acnes KPA171202	-0.1142	-0.00225411	-0.0401712
ecodh1037	Escherichia coli DH10B	-0.0169788	-0.026859	0.00666641
psefs611	Pseudomonas fluorescens SBW25	-0.177488	-0.0540853	0.470997
lacla780	Lactococcus lactis lactis Il1403	-0.0590843	-0.019966	-0.112617
pirsd1158	Pirellula staleyi DSM 6068	0.0150462	-0.0720284	0.0241456
coxbu160	Coxiella burnetii Nine Mile phase I / RSA 493	-0.118983	0.00915852	-0.10855
borpa72	Bordetella parapertussis 12822	0.0645978	0.036874	0.000567951
xanom1212	Xanthomonas oryzae MAFF 311018	0.229934	0.0311658	-0.250498
rhocs797	Rhodocista centenaria SW	-0.0765588	0.0647788	-0.0367706
helpj116	Helicobacter pylori J99	0.234804	0.0654178	-0.325339
alheh409	Alkaliphilus metalliredigens QYMF	0.222258	0.0661674	-0.651745
trede76	Treponema denticola ATCC 35405	-0.0706957	-0.0787647	0.1334
xylfa44	Xylella fastidiosa CVC 9a5c	-0.108347	0.0464481	0.0879914
shiss122	Shigella sonnei Ss046	-0.391998	0.0532342	0.0777505
chlff1096	Chlamydophila felis Fe/C-56	0.0251608	0.0576801	-0.12833
clote179	Clostridium tetani Massachusetts E88	0.0731844	0.00981528	-0.00576389
ralej137	Cupriavidus necator JMP134	-0.0185168	-0.0183659	-0.0315978
metpp603	Methylibium petroleiphilum PM1	0.148423	-0.0267161	-0.0225257
borpe73	Bordetella pertussis Tohama I	0.0227994	-0.0364021	-0.0297134
bactn1027	Bacteroides thetaiotaomicron VPI-5482	-0.0451784	-0.0555845	-0.0474399
rhos5325	Rhodobacter sphaeroides ATCC 17029	0.0140521	-0.0594297	0.0845383
psepk48	Pseudomonas putida KT2440	-0.014359	-0.0272307	0.32086
aciad31	Acinetobacter baylyi ADP1	-0.155731	0.103598	0.0739767
gorb4880	Gordonia bronchialis 3410, DSM 43247	0.000951513	-0.0209804	-0.0402245
yeryp364	Yersinia pseudotuberculosis YPIII	0.00357257	0.0122065	-0.0912107
nitc7197	Nitrosomonas eutropha C91	-0.0143269	-0.0165427	0.0712815
pyrfu91	Pyrococcus furiosus DSM 3638	0.784155	-0.3829	-0.283475
lach41356	Lactobacillus helveticus DPC 4571	0.152623	0.0844308	-0.158579
ricah340	Rickettsia bellii OSU 85-389	-0.145159	-0.022355	0.173955
woltr284	Wolbachia endosymbiont TRS of Brugia malayi	0.30296	-0.12555	-0.361401
flaj11033	Flavobacterium johnsoniae UW101, ATCC 17061	-0.186465	0.150935	-0.0308455
salsv1483	Salmonella enterica Schwarzengrund CVM19633	-0.011209	-0.0209268	-0.0283101
burta165	Burkholderia thailandensis E264, ATCC 700388	0.0470046	-0.0728953	0.138071
them41364	Thermosipho melanesiensis BI429	0.0503173	0.0687751	-0.205483
xanca1349	Xanthomonas campestris ATCC 33913	-0.0281121	0.0948013	-0.186976
bauch280	Baumannia cicadellinicola Hc	-0.0269278	-0.0122404	-0.103231
niteu195	Nitrosomonas europaea ATCC 19718	-0.0274985	0.068539	0.0429586
moota369	Mycobacterium avium 104	0.0333302	-0.0450666	0.0544244
lacpj759	Lactobacillus plantarum JDM1	0.0853065	-0.0274764	0.104618
metbu251	Methanococcoides burtonii DSM 6242	-0.0148315	-0.0580305	0.0609992
neimb377	Neisseria meningitidis 053442	0.0938863	-0.0915907	-0.112631
clote396	Clostridium thermocellum ATCC 27405	-0.129014	0.168449	-0.159744
helsh175	Helicobacter acinonychis Sheeba	0.00569565	0.0250308	-0.0588027
helsh381	Helicobacter pylori Shi470	0.277006	0.0115163	-0.353781
met53250	Metallosphaera sedula DSM 5348	0.263825	-0.048864	-0.0591544
mycmc170	Mycobacterium sp. MCS	-0.138647	0.0366262	-0.101688
ricpr22	Rickettsia prowazekii Madrid E	-0.270537	0.413068	0.0982164
clodc779	Clostridium difficile CD196	-0.00890597	-0.0188244	-0.0384048
natpd262	Natronomonas pharaonis Gabara, DSM 2160	0.126924	-0.137573	0.199722
pedhd1147	Pedobacter heparinus HIM 762-3, DSM 2366	0.0684884	-0.0317937	-0.0956001
strpc224	Streptococcus pyogenes MGAS9429	0.0723478	-0.0745625	-0.0421418
ricbr190	Rickettsia bellii RML369-C	-0.149068	0.120282	0.0902247
promm1519	Prochlorococcus marinus MIT 9313	-0.0197285	-0.127907	0.0044705
rosdo1153	Roseobacter denitrificans OCh 114	0.0674258	-0.101552	0.0163022
deira429	Delftia acidovorans SPH-1	0.0366735	-0.0628024	0.0152878
clops394	Clostridium phytofermentans ISDg	0.0216772	0.075128	-0.0155456
pyrcj265	Pyrobaculum calidifontis JCM 11548	0.0811356	-0.0296212	-0.00288609
desps65	Desulfotalea psychrophila LSv54	-0.0938272	-0.0124365	0.052943
the11421	Thermodesulfovibrio yellowstonii DSM 11347	-0.0612253	-0.0986883	0.0793498
metja13	Methanocaldococcus jannaschii DSM 2661	0.257675	-0.126111	-0.138863
bar10333	Bartonella tribocorum CIP 105476	-0.22149	-0.0228397	0.467337
amicl1023	Aminobacterium colombiense ALA-1, DSM 12261	-0.0394543	-0.0407537	0.23277
pedpa530	Pediococcus pentosaceus ATCC 25745	-0.00317934	-0.0029982	0.0220345
cloce850	Clostridium cellulolyticum H10	-0.276019	-0.226745	0.597538
brusu615	Brucella suis 1330	0.139714	-0.00959531	-0.113856
staa3f1776	Staphylococcus aureus aureus USA300	-0.11495	0.0386455	-0.152539
deira1344	Deinococcus radiodurans ATCC BAA-816	0.245682	-0.193138	0.0438136
syns3350	Prochlorococcus sp. CC9605	-0.0357603	-0.00870197	-0.0472473
glovi556	Gloeobacter violaceus PCC 7421	-0.0645309	-0.0747117	-0.00336699
chlpt1099	Chlamydophila pneumoniae TW-183	0.0390856	0.0324274	-0.225931
erwct87	Pectobacterium atrosepticum SCRI1043	-0.111247	0.0185872	-0.00424426
canfl281	Candidatus Blochmannia floridanus	-0.786968	0.313738	0.491491
shifl301	Shigella flexneri 5 8401	-0.384089	-0.018885	0.0405781
frat7671	Francisella tularensis tularensis FSC 198	-0.0634024	-0.03348	0.0178284
oceih380	Ochrobactrum anthropi ATCC 49188	0.102576	0.0416451	-0.0909537
strpf221	Streptococcus pyogenes MGAS10750	0.116217	-0.0526073	-0.0923363
yerne359	Yersinia pestis Nepal516	0.0518094	0.0325506	-0.118642
fratw670	Francisella tularensis tularensis A.II, Wyoming, WY96-3418	0.0179073	-0.101759	0.0908992
stemr1323	Stenotrophomonas maltophilia R551-3	0.0995493	0.058783	-0.176704
chipd1146	Chitinophaga pinensis UQM 2034, DSM 2588	0.186849	-0.0488505	0.0114412
baccr50	Bacillus cereus ATCC 14579	0.249296	0.243016	-0.176456
staa81346	Staphylococcus aureus aureus NCTC 8325	-0.113881	0.0215871	-0.131145
messb1190	Chelativorans sp. BNC1	-0.183565	0.0149976	-0.00720889
lacda739	Lactobacillus delbrueckii bulgaricus ATCC BAA-365	-0.0516698	0.0176812	0.00188895
staam37	Staphylococcus aureus aureus Mu50	0.148204	-0.00839193	-0.296816
staae1293	Staphylococcus aureus aureus Newman	-0.136693	0.0677884	-0.098927
thish1257	Thioalkalivibrio sulfidophilus HL-EbGR7	0.0889763	-0.00393927	-0.00805557
nocsj594	Nocardioides sp. JS614	0.375695	-0.103396	0.473497
pyril266	Pyrobaculum islandicum DSM 4184	-0.269264	-0.20675	0.0565797
arcfu244	Archaeoglobus fulgidus VC-16, DSM 4304	0.0981662	-0.159857	-0.0926644
mycsj367	Mycobacterium sp. KMS	-0.102915	0.053328	-0.131281
neig1423	Neisseria gonorrhoeae NCCP11945	0.0986464	-0.0161083	-0.0827878
chlmu1089	Chlamydia muridarum Nigg	-0.348607	-0.0986304	0.37048
haltu1159	Haloterrigena turkmenica VKM B-1734, DSM 5511	0.0760041	0.157419	0.00620645
myca1168	Mycobacterium bovis AF2122/97	-0.139453	0.148782	-0.103662
yeren63	Yersinia enterocolitica enterocolitica 8081	-0.0760019	0.0550223	-0.0311297
cyap2562	Cyanothece sp. PCC 8802	0.187243	-0.0517617	-0.080565
capod1157	Capnocytophaga ochracea VPI 2845, DSM 7271	0.0259923	-0.0471616	-0.00863758
nitma1198	Nitrosopumilus maritimus SCM1	0.454967	-0.304091	-0.342814
jansc299	Janthinobacterium sp. Marseille	-0.0674225	-0.086112	0.661136
mycua376	Mycobacterium vanbaalenii PYR-1	-0.090509	0.0590248	0.0548579
frato667	Francisella tularensis holarctica OSU18	-0.0699224	-0.00374879	0.0528333
buccc279	Buchnera aphidicola Cc	-0.0488147	-0.114326	0.092634
metrj311	Methylobacterium radiotolerans JCM 2831	-0.0596688	0.0626866	-0.0597521
bacsu7	Bacillus subtilis subtilis 168	0.0281449	0.00587181	-0.0710078
thidn176	Sulfurimonas denitrificans DSM 1251	-0.0188116	-0.0378928	-0.00285291
bacaa53	Bacillus anthracis Ames	0.0282553	-0.0517284	0.0612263
lisss1423	Listeria seeligeri SLCC3954	0.124131	-0.024099	-0.0520768
escap188	Escherichia coli O1:K1:H7 APEC	-0.0151957	0.0310956	-0.200686
bacaa57	Bacillus anthracis Ames Ancestor A2084 (0581)	0.0635372	-0.0535883	0.0172759
strpm222	Streptococcus pyogenes M28 MGAS6180	0.0998062	-0.0349128	-0.136805
psepf113	Pseudomonas fluorescens Pf-5	0.11861	-0.0423414	-0.0830724
strt2229	Streptococcus thermophilus LMG 18311	-0.0661931	0.0193286	0.0206847
pyrko270	Thermococcus kodakarensis KOD1	0.685822	-0.427008	-0.620779
arts2580	Arthrobacter sp. FB24	-0.0400854	-0.168284	0.750188
klep7897	Klebsiella pneumoniae pneumoniae MGH78578	-0.232673	0.0922691	0.0341569
therp1335	Thermomicrobium roseum DSM 5159	0.0751348	0.0571926	-0.402519
dehsg806	Dehalococcoides mccartyi GT	-0.415834	0.112587	-0.175944
eco57459	Escherichia coli O157:H7 EC4115	-0.33355	0.0732176	0.0691294
clob1389	Clostridium botulinum A BoNT/A1 Hall	-0.072618	-0.012255	0.00888621
strr6209	Streptococcus pneumoniae R6	-0.083307	-0.0069279	0.0917463
micni354	Microcystis aeruginosa NIES-843	-0.232873	0.0109232	0.225743
camjr118	Campylobacter jejuni RM1221	0.155774	-0.0770914	-0.0146453
syns91510	Prochlorococcus sp. CC9902	0.153671	0.0181961	-0.275385
desvh800	Desulfovibrio vulgaris Hildenborough 9-11	-0.0730122	0.0849154	-0.106336
lisin1424	Listeria innocua Clip11262	-0.0498556	-0.0100633	-0.00576637
thefy1553	Thermobifida fusca YX	0.0890532	-0.0515953	0.0348137
marmm403	Marinobacter aquaeolei VT8	0.306679	-0.102631	-0.151114
wolsu119	Wolinella succinogenes DSM 1740	-0.0863504	0.0769058	-0.104351
mycpa174	Mycobacterium smegmatis MC2 155	0.0497243	0.0745283	-0.115982
ecoli460	Escherichia coli SE11	-0.108675	0.018009	-0.0905483
sinmw817	Ensifer medicae WSM419	0.179024	-0.00311349	-0.0330406
mets4541	Methylocella silvestris BL2	-0.076871	0.0331621	-0.0487642
rhopa110	Rhodopseudomonas palustris CGA009	0.0617023	-0.036763	-0.0488627
metmj256	Methanoculleus marisnigri JR1, DSM 1498	-0.0165571	-0.0944203	0.126708
nocfa277	Nocardia farcinica IFM 10152	-0.0635733	0.0068575	0.0133524
strsw1701	Streptomyces scabiei 87.22	0.143546	-0.0293287	0.00257736
anasp347	Anabaena variabilis ATCC 29413	0.0538456	0.0876274	-0.0586191
mycpa167	Mycobacterium avium paratuberculosis K-10	0.0302871	-0.0633558	0.0779305
sheon40	Shewanella oneidensis MR-1	0.0102364	0.0067439	-0.153613
blasp681	Blattabacterium sp. BPLAN	0.147715	-0.0291086	-0.0982267
azops1112	Candidatus Azobacteroides pseudotrichonymphae gv. CFP2	-0.143592	0.0662167	-0.124671
pelub1338	Candidatus Pelagibacter ubique SAR11 HTCC1062	0.330816	-0.357575	0.205861
chltb1092	Chlamydia trachomatis L2b/UCH-1/proctitis	0.202367	0.115205	-0.444609
rhos4326	Rhodobacter sphaeroides ATCC 17025	-0.07059	0.104442	-0.0867436
theab1363	Thermosipho africanus TCF52B	-0.05292	0.137383	-0.109548
catad1224	Catenulispora acidiphila ID139908, DSM 44928	-0.0169624	0.0124527	-0.0207045
varps658	Variovorax paradoxus S110	0.00982114	-0.0554606	-0.0789422
promp1511	Prochlorococcus marinus pastoris CCMP 1986	-0.0441247	0.0077217	-0.194329
chlpc1098	Chlamydophila pneumoniae CWL029	-0.0875978	0.0596688	-0.119505
nitoc1195	Nitrosococcus oceani C-107, ATCC 19707	-0.096723	0.102225	-0.0925521
moota546	Moorella thermoacetica ATCC 39073	-0.00595844	0.0286386	-0.00699722
escre545	Escherichia coli B REL606	-0.327825	0.067968	-0.00984373
lacs1529	Lactobacillus salivarius salivarius UCC118	0.0832356	-0.101786	-0.0918422
vibvu94	Vibrio vulnificus CMCP6	0.0494185	-0.0259931	0.00743485
thenr1368	Thermotoga naphthophila RKU-10	0.390431	0.178589	-0.301896
lacrl574	Lactobacillus rhamnosus Lc 705	0.0535129	-0.0199401	0.0778574
chltr15	Chlamydia trachomatis D/UW-3/CX (sv D)	0.29951	0.112329	-0.610972
bacfr1026	Bacteroides fragilis YCH46	0.031797	-0.102478	0.0314435
yerps363	Yersinia pseudotuberculosis IP 31758	-0.116323	0.0299766	-0.0760393
xanok1211	Xanthomonas oryzae pv. oryzae KACC10331	0.033315	0.0098662	-0.215563
pyr13212	Pyrobaculum arsenaticum PZ6, DSM 13514	-0.168781	0.436172	-0.187145
klep3896	Klebsiella pneumoniae 342	-0.353017	0.12776	-0.0365049
salty29	Salmonella enterica enterica LT2	0.0415159	0.0132627	-0.0945704
frean104	Frankia sp. EAN1pec	0.170756	-0.161927	0.197225
synp7561	Synechococcus sp. PCC 7002	0.151317	-0.0969885	-0.0329278
deidv1230	Deinococcus deserti VCD115	0.0809026	-0.00322473	-0.193621
ecose461	Escherichia coli SECEC SMS-3-5	-0.0116466	-0.0322375	-0.0481977
neimf243	Neisseria meningitidis FAM18	0.124166	-0.0927709	-0.0254325
arcpr1064	Archaeoglobus profundus Av18, DSM 5631	-0.371776	0.151413	-0.152
dictd1345	Dictyoglomus turgidum DSM 6724	-0.121282	0.108633	-0.0630608
metbf236	Methanosarcina barkeri Fusaro, DSM 804	0.132309	-0.0352929	0.0801652
mycs2366	Mycobacterium sp. JLS	-0.0646131	0.124024	-0.174679
brua3567	Brucella abortus bv 1, 9-941	0.120736	0.0207768	-0.106845
conwi1156	Conexibacter woesei ID131577, DSM 14684	0.0197381	0.0517579	-0.0982317
strpg232	Streptococcus pyogenes Manfredo (M5)	0.00728641	0.0151719	-0.0573951
thema24	Thermotoga maritima MSB8	0.244687	0.342168	-0.539155
brafd1145	Brachybacterium faecium 6-10, DSM 4810	0.173752	-0.0108542	-0.0794775
burpp1400	Burkholderia phytofirmans PsJN	0.111811	-0.0135449	0.0616406
staa3t1777	Staphylococcus aureus aureus USA300_TCH1516	-0.0528384	0.0345944	-0.18203
bruc2568	Brucella canis ATCC 23365	0.171157	0.0557887	-0.237409
vibc31051	Vibrio cholerae O395	-0.018765	0.0102068	-0.00151885
nithn1197	Nitrosococcus halophilus Nc4	-0.0924158	0.0913273	-0.193865
clodr778	Clostridium difficile R20291	-0.019547	-0.000254829	-0.0787652
halsa247	Halobacterium sp. NRC-1	0.093072	-0.213768	0.0653495
xanac1219	Xanthomonas axonopodis 306	0.132306	0.0307963	-0.192256
synpw1527	Prochlorococcus sp. WH 7803	0.130109	0.0118278	-0.100069
yerpp362	Yersinia pseudotuberculosis IP 32953	0.0727335	-0.0112481	-0.131424
polns535	Polynucleobacter necessarius asymbioticus QLW-P1DMWA-1	-0.044362	0.0043704	0.0744626
barkc205	Bartonella bacilliformis KC583	0.188463	-0.111496	0.0191764
lepin77	Leptospira interrogans 56601	0.695549	-0.21629	-0.00241922
erylh456	Escherichia coli ATCC 8739	-0.267106	0.0269658	0.0805179
bur38143	Burkholderia cepacia 383 (R18194)	0.0597548	0.0103895	-0.0329692
brume578	Brucella melitensis 16M	0.449625	0.0107896	-0.291493
fratt151	Francisella tularensis tularensis SCHU S4	-0.0409193	0.0224789	0.032439
pseab608	Pseudomonas aeruginosa UCBPP-PA14	0.0635526	-0.0804029	0.337727
clobh1350	Clostridium botulinum type A - Hall	-0.0281687	0.0624202	-0.0559744
staaw1291	Staphylococcus aureus aureus MW2	0.177729	0.100158	-0.472447
metpp542	Methylobacillus flagellatus KT	-0.182319	0.112316	-0.0568897
ecobw1039	Escherichia coli BW2952	-0.0798712	-0.00584954	-0.0397437
psea8610	Pseudomonas aeruginosa LESB58	-0.0648614	-0.0475037	0.336669
lacdb740	Lactobacillus delbrueckii bulgaricus ATCC 11842	-0.0862262	-0.0123266	-0.0105369
syny317	Synechocystis sp. GT-S, PCC 6803	0.0680262	-0.0456609	-0.00679544
lepic78	Leptospira interrogans Fiocruz L1-130	0.022106	0.154863	-0.00912688
strpn38	Streptococcus pneumoniae TIGR4	0.0925668	-0.14486	0.205769
metth12	Methanothermobacter thermautotrophicus Delta H	-0.262344	0.118044	0.0236755
ricpr338	Rickettsia rickettsii Sheila Smith	0.192322	-0.18391	0.185468
baras531	Bartonella grahamii as4aup	0.00846528	-0.119768	0.136224
xyced599	Xylanimonas cellulosilytica XIL07, DSM 15894	-0.0139583	-0.0608728	0.145623
thep11369	Thermotoga petrophila RKU-1	0.401355	0.0836125	-0.546505
klep2898	Klebsiella pneumoniae NTUH-K2044	-0.320721	0.137456	0.0144274
thepx1336	Thermoanaerobacter sp. X514	-0.101759	0.148493	-0.619174
wigbr88	Wigglesworthia glossinidia endosymbiont of Glossina brevipalpis	0.0582925	0.0203503	-0.155552
spild1150	Spirosoma linguale DSM 74	0.0564148	0.0222286	-0.0657178
canpr1100	Candidatus Protochlamydia amoebophila UWE25	-0.064371	0.0422288	0.0113328
acam1563	Acaryochloris marina MBIC11017	0.0493915	0.0218073	-0.0794422
bucbp85	Buchnera aphidicola Bp	-0.110888	0.0695782	-0.109326
ralme543	Ralstonia pickettii 12J	0.00437593	-0.00759842	0.0892269
ecoli83	Escherichia coli O6:K2:H1 CFT073 (UPEC)	-0.148398	0.0406049	-0.172122
sanks814	Sanguibacter keddieii ST-74, DSM 10542	0.012191	0.0452249	-0.068456
strp6220	Streptococcus pyogenes M6 MGAS10394	0.0175698	-0.123948	0.105858
barqu207	Bartonella quintana Toulouse	0.0907306	0.0666683	-0.0754743
dehsb804	Dehalococcoides mccartyi BAV1	-0.23846	0.133023	-0.407718
ralso49	Ralstonia solanacearum GMI1000	0.113041	-0.0789869	0.105397
sl4761480	Salmonella enterica sv Heidelberg SL476, CVM30485	-0.0431342	0.0145519	-0.100706
caucn1083	Caulobacter crescentus CB15	0.0917074	0.0129299	-0.154052
lepcp613	Leptothrix cholodnii SP-6	0.0324938	-0.00156094	0.0147787
frap2674	Francisella philomiragia philomiragia ATCC 25017	-0.000108148	0.0514587	-0.215131
helhp115	Helicobacter hepaticus 3B1, ATCC 51449	-0.0739613	0.183234	-0.224186
neima21	Neisseria meningitidis Z2491	0.407378	-0.17535	-0.060372
salti28	Salmonella enterica enterica CT18	-0.260922	0.0827562	-0.0174094
shisb140	Shigella boydii Sb227	-0.425497	-0.0521388	0.111359
ralme163	Cupriavidus metallidurans CH34	0.0307144	-0.00929186	-0.0717561
ricty191	Rickettsia typhi Wilmington	0.764141	-0.0256871	-0.488756
lisw6322	Magnetococcus sp. MC-1	-0.0361558	0.0811905	-0.125929
theas1024	Thermanaerovibrio acidaminovorans Su883, DSM 6589	-0.038769	-0.022574	-0.0350455
thevo93	Thermoplasma volcanium GSS1	-0.314929	0.109695	0.424512
bucap86	Buchnera aphidicola Sg	0.136259	-0.134724	-0.0299451
allvd1259	Allochromatium vinosum DSM 180	-0.0191766	0.0257535	-0.0136814
psep1554	Pseudomonas putida F1	-0.0543669	-0.094693	0.339129
thelt1370	Thermotoga lettingae TMO	0.0591463	0.031196	0.0235203
bruo2614	Brucella ovis ATCC 25840	0.086057	0.0924733	-0.189412
prom91518	Prochlorococcus marinus MIT 9312	0.224419	-0.0653228	-0.181872
thicr664	Thiomicrospira crunogena XCL-2	-0.0876559	-0.231619	0.273192
mettp258	Methanosaeta thermophila PT	-0.175934	-0.0887294	0.340667
rhoe4645	Rhodococcus erythropolis PR4	-0.159494	0.0607215	-0.0436062
psesy114	Pseudomonas syringae B728a	-0.117978	-0.0605964	0.278598
shevd913	Shewanella violacea DSS12	-0.0924134	0.0469757	-0.0731527
strmu216	Streptococcus mutans UA159	0.0470932	-0.0545138	-0.0999428
myctu374	Mycobacterium tuberculosis H37Ra	-0.129277	0.158208	-0.0965066
strtd228	Streptococcus thermophilus LMD-9	-0.0906513	-0.0400399	0.296373
bucai84	Buchnera aphidicola APS	0.306522	-0.235709	-0.37483
fernb1365	Fervidobacterium nodosum Rt17-B1	0.103888	0.0881214	-0.229737
strp3225	Streptococcus pyogenes M3 (SSI-1)	-0.0515818	0.00383602	0.00442542
fratn665	Francisella tularensis novicida U112	0.473648	-0.327106	-0.226957
bacc152	Bacillus cereus ATCC 10987	-0.0874934	0.443093	0.0523083
jondd812	Jonesia denitrificans 55134, DSM 20603	-0.178077	0.105391	-0.0393309
zunps1030	Zunongwangia profunda SM-A87	-0.217286	0.00692376	0.0055374
helpy117	Helicobacter pylori 26695	0.0857359	0.0954134	-0.240252
rhojr647	Rhodococcus jostii RHA1	-0.0906174	-0.0415293	-0.0117951
nitmu1191	Nitrosospira multiformis ATCC 25196	0.101153	-0.108483	0.0111037
camff383	Campylobacter hominis ATCC BAA-381	0.192303	-0.122984	-0.310211
theac272	Thermoplasma acidophilum DSM 1728	-0.0795326	0.105777	-0.13554
strp1219	Streptococcus pyogenes GAS SF370	0.0308275	-0.0760255	-0.0756289
borpe430	Bordetella petrii Se-1111R, DSM 12804	0.0230818	0.0469967	-0.138398
salep1479	Salmonella enterica enterica P125109	-0.224795	0.0615358	-0.00388453
frath1566	Francisella tularensis holarctica LVS	0.0473131	-0.055882	0.0481905
lisw61426	Listeria welshimeri SLCC5334	0.0221579	0.00933314	-0.0790276
eco5782	Escherichia coli O157:H7 Sakai (EHEC)	-0.323953	0.0982657	-0.0633694
bachk64	Bacillus thuringiensis 97-27	0.0623395	0.320145	-0.059022
laccb572	Lactobacillus casei BL23	0.0022991	0.172617	-0.159641
carhz547	Carboxydothermus hydrogenoformans DSM 6008	-0.933474	1.38294	-0.580295
strco55	Streptomyces coelicolor A3(2)	0.188587	-0.0702369	0.00861573
desvv799	Desulfovibrio vulgaris vulgaris DP4	0.056108	-0.0596814	-0.128639
vibpa199	Vibrio parahaemolyticus RIMD 2210633	0.0368318	0.052496	0.01791
geoob516	Geodermatophilus obscurus G-20, DSM 43160	-0.0632863	0.0257642	-0.0516
salrd424	Salinispora arenicola CNS-205	0.00565772	-0.00178928	0.251429
clobk388	Clostridium difficile 630 (epidemic type X)	0.137756	-0.0182681	-0.0945164
clope178	Clostridium perfringens ATCC 13124	0.164954	-0.00379736	-0.0978159
proma352	Prochlorococcus marinus AS9601	0.0688885	-0.117664	0.0678656
chlaa1337	Chloroflexus aurantiacus J-10-fl	0.305953	-0.0959415	-0.0843589
proma1343	Prochlorococcus marinus marinus CCMP 1375	0.243507	-0.0742662	-0.289243
brumb569	Brucella melitensis ATCC 23457	0.143729	-0.00296675	-0.241992
geosl1352	Geobacter sulfurreducens PCA	0.516377	-0.0920577	-0.29124
yerpe10	Yersinia pestis KIM 10	-0.0419722	-0.0293979	-0.0533136
clod6390	Clostridium kluyveri DSM 555	0.311945	-0.0438728	-0.334326
olico520	Oligotropha carboxidovorans OM5	0.0208974	0.0550412	-0.166691
lawip290	Lawsonia intracellularis PHE/MN1-00	0.0562732	-0.011635	-0.161215
aciel524	Korebacter versatilis Ellin345	0.152104	-0.108929	-0.0448381
nos71346	Nostoc sp. PCC 7120	-0.00844727	0.0559898	-0.10515
helhp171	Helicobacter pylori HPAG1	0.119875	0.0718647	-0.254178
fra103	Frankia sp. CcI3	-0.138916	-0.0828145	0.236443
cloab39	Clostridium acetobutylicum ATCC 824	-0.332968	-0.102662	0.794407
laclk747	Lactococcus lactis lactis KF147	-0.0170945	0.00358014	-0.105284
thet8762	Thermus thermophilus HB8	-0.113081	0.0652624	-0.646789
grafk1031	Gramella forsetii KT0803	-0.042422	-0.063723	0.115103
ab510653	Azospirillum sp. B510	-0.0780189	0.00713793	0.149331
metac235	Methanosarcina acetivorans C2A	0.40107	0.00295374	0.0577484
desah1255	Desulfobacterium autotrophicum HRM2, DSM 3382	-0.0604955	-0.104208	-0.0136947
rhilo101	Mesorhizobium loti MAFF303099	0.0962134	0.0984453	-0.109362
staac1778	Staphylococcus aureus aureus COL	-0.190578	0.0977239	-0.196739
nithx193	Nitrobacter hamburgensis X14	0.0463478	-0.0600408	-0.00535005
mycbp371	Mycobacterium gilvum PYR-GCK	-0.0559745	0.0951395	-0.0804676
nitwn194	Nitrobacter winogradskyi Nb-255	-0.0266196	0.0665324	-0.0790232
eco1a753	Escherichia coli O111:H 11128	-0.31994	0.0646801	-0.000280715
clonn392	Clostridium perfringens 13	-0.00298794	0.085035	-0.117847
desmr598	Desulfovibrio magneticus RS-1	-0.078866	-0.0184045	-0.00968382
rhils866	Rhizobium leguminosarum bv. trifolii WSM1325	0.101933	-0.0218382	-0.0855552
salpb1478	Salmonella enterica enterica SPB7	0.242924	-0.286622	0.0312965
synja558	Synechococcus sp. JA-3-3Ab	-0.016245	0.07823	-0.166643
ricfe161	Rickettsia felis URRWXCal2	0.249315	0.183901	0.116085
vibch43	Vibrio cholerae O1 N16961	-0.101896	-0.0181422	0.0539928
yer91361	Yersinia pestis 91001	0.149609	-0.0190029	-0.140362

## Sheet: Upstream Lengths Converging
Organism ID	Organism name	Relative average upstream lengths
		Pre-converging	Converging
synww895	Syntrophomonas wolfei Goettingen DSM 2245B	0.21542	-0.457767
petmo1375	Petrotoga mobilis SJ95	0.217199	0.545781
str05230	Streptococcus suis 05ZYH33	-0.104549	-0.104549
salai425	Salinispora tropica CNB-440	-0.180754	0.271131
artat577	Arthrobacter aurescens TC1	-0.0997735	0.186145
met35255	Methanobrevibacter smithii PS, ATCC 35061	0.13963	0.299207
stra3215	Streptococcus agalactiae NEM316	0.0453549	0.0178357
chlab1094	Chlamydophila abortus S26/3	0	0
cordi879	Corynebacterium diphtheriae gravis NCTC 13129	0.122123	-0.366369
polsj534	Polynucleobacter necessarius necessarius STIR1	-0.477185	0.477185
lisin395	Listeria monocytogenes EGD-e	-0.139495	0.107711
meti41184	Methylacidiphilum infernorum V4	-0.301342	-0.297916
braja100	Bradyrhizobium japonicum USDA 110	-0.06873	-0.06873
metmp275	Methanococcus maripaludis C7	-0.153516	-0.00313297
chlta1093	Chlamydia trachomatis A/HAR-13	0	0
mycf1372	Mycobacterium tuberculosis F11 (ExPEC)	-0.0595283	0.178585
flab31035	Flavobacteriacea bacterium 3519-10	0.138183	0.23169
burce164	Burkholderia cenocepacia AU 1054	0.0231859	-0.05306
synjb557	Synechococcus sp. JA-2-3Ba(2-13)	-0.312941	0.377688
chlpn16	Chlamydophila pneumoniae J138	0	0
metmp252	Methanococcus maripaludis C5	-0.142874	0.0547121
metmp253	Methanococcus maripaludis S2	-0.148587	0.00816415
bacv81028	Bacteroides vulgatus ATCC 8482	0.277076	0.51275
rhop2323	Rhodospirillum rubrum S1, ATCC 11170	-0.198578	-0.106359
picto263	Picrophilus torridus DSM 9790	-0.10991	-0.10991
stra1214	Streptococcus agalactiae A909,ATCC BAA-1138	0.15405	0.11704
psesm47	Pseudomonas syringae tomato DC3000	-0.0605716	0.0204008
stra5213	Streptococcus agalactiae 2603V/R	0.128927	0.0939321
metva276	Methanococcus vannielii SB	-0.104374	-0.0646125
flapj1034	Flavobacterium psychrophilum JIP02/86	-0.0611781	-0.32317
fusnn162	Fusobacterium nucleatum nucleatum ATCC 25586	0.047491	-0.0189964
mycma173	Mycobacterium marinum M, ATCC BAA-535	0.089052	-0.171598
tgej31408	Thermococcus gammatolerans EJ3	-0.627508	-0.0468594
halma245	Haloarcula marismortui ATCC 43049	-0.0115039	0.696463
borbr71	Bordetella bronchiseptica RB50	0.100921	-0.35928
cyap4559	Cyanothece sp. PCC 7425	-0.0588198	-0.440354
bachd1	Bacillus halodurans C-125	-0.228175	-0.531299
mycta375	Mycobacterium ulcerans Agy99	0.115186	-0.345558
bbgb680	Blattabacterium sp. Bge	-0.523923	-0.367091
burps90	Burkholderia pseudomallei K96243	-0.119144	0.319489
strrd1223	Streptosporangium roseum NI 9100, DSM 43021	-0.00126076	-0.272234
trow8593	Tropheryma whipplei TW08/27	-0.0225192	0.018766
strp8223	Streptococcus pyogenes M18 MGAS8232	0.0615541	0.0615541
eco572	Escherichia coli O157:H7 EDL933 (EHEC)	-0.126752	0.598361
camje46	Campylobacter jejuni jejuni NCTC 11168	-0.143074	0.100025
helg2416	Helicobacter pylori G27	0.0248954	-0.246097
ignho1334	Ignicoccus hospitalis KIN4/I, DSM 18386	-0.0899217	-0.466736
pse14139	Pseudomonas syringae 1448A	0.0181841	-0.0214902
pyrae264	Pyrobaculum aerophilum IM2	0.823362	0.0650023
chlt21091	Chlamydia trachomatis L2/434/BU	0	0
xanc51216	Xanthomonas campestris 85-10	0.00865591	0.0363548
bacfn1025	Bacteroides fragilis NCTC 9343	-0.0482411	-0.0597272
symth351	Thermosynechococcus elongatus BP-1	-0.0483768	0.052247
accph676	Candidatus Accumulibacter phosphatis Type IIA UW-1	-0.213741	-0.0310006
rhoob646	Rhodococcus opacus B4	0.143924	-0.199636
dyafd1148	Dyadobacter fermentans NS114, DSM 18053	-0.141191	0.130468
lismh777	Listeria monocytogenes HCC23	-0.218705	-0.100323
thenn1371	Thermotoga neapolitana DSM 4359	-0.16075	0.435749
strgg565	Streptomyces griseus griseus NBRC 13350	0.0262088	-0.0393132
acifv758	Acidaminococcus fermentans VR4, DSM 20731	0.175496	0.0253293
aerpe36	Aeropyrum pernix K1	0	0
metsp297	Methylobacterium sp. Apr-46	0.206746	0.0372928
metma237	Methanosarcina mazei Go1, DSM 3647	0.620424	0.0645138
bifa0743	Bifidobacterium animalis lactis AD011	-0.107797	0.323391
strp2208	Streptococcus pneumoniae D39	-0.027059	0.0895808
strt1227	Streptococcus thermophilus CNRZ1066	0	0
mycab368	Mycobacterium abscessus	0.114566	-0.343699
myctu6	Mycobacterium tuberculosis CDC1551	-0.0687547	0.206264
halwd248	Haloquadratum walsbyi HBSQ001, DSM 16790	1.32626	-0.304917
str98231	Streptococcus suis 98HAH33	-0.145931	-0.145931
synas894	Syntrophus aciditrophicus SB	0	0
sulac268	Sulfolobus acidocaldarius 98-3, DSM 639	-0.385819	-0.0239775
chlpa1097	Chlamydophila pneumoniae AR39	0	0
mycbo370	Mycobacterium bovis BCG Pasteur 1173P2	-0.0918406	0.137761
acif2538	Acidithiobacillus ferrooxidans ATCC 53993	-0.594468	-0.00573442
sulto269	Sulfolobus tokodaii 7, JCM 10545	-0.38419	0.85465
fratm666	Francisella tularensis mediasiatica FSC147	0.0787067	-0.159124
neigo34	Neisseria gonorrhoeae FA 1090	-0.192564	0.462155
lacf3527	Lactobacillus fermentum IFO 3956	0	0
ralh1181	Ralstonia eutropha H16	0.0550108	-0.14517
camc5382	Campylobacter fetus fetus 82-40	-0.114177	-0.11771
chlcv1095	Chlamydophila caviae GPIC	0	0
bdeba108	Bdellovibrio bacteriovorus HD100	0	0
fratf673	Francisella tularensis holarctica FTA (FTNF002-00)	-0.186027	-0.0193047
synfm1331	Syntrophobacter fumaroxidans MPOB	-0.0969308	0.0643698
thesq1372	Thermotoga sp. RQ2	0.336442	-0.124366
psepa26	Pseudomonas aeruginosa PAO1	-0.045813	-0.0719919
neimb30	Neisseria meningitidis MC58	-0.0906527	0.0208834
psefs611	Pseudomonas fluorescens SBW25	-0.658948	0.715457
coxbu160	Coxiella burnetii Nine Mile phase I / RSA 493	-0.468185	0.376895
borpa72	Bordetella parapertussis 12822	0.10075	-0.358671
rhocs797	Rhodocista centenaria SW	-0.297424	0.00842378
helpj116	Helicobacter pylori J99	-0.075954	-0.0656552
trede76	Treponema denticola ATCC 35405	-0.156268	-0.156268
chlff1096	Chlamydophila felis Fe/C-56	0.224494	-0.0904402
clote179	Clostridium tetani Massachusetts E88	-0.134706	-0.0962184
metpp603	Methylibium petroleiphilum PM1	-0.16575	-0.0629432
borpe73	Bordetella pertussis Tohama I	-0.157207	0.824378
bactn1027	Bacteroides thetaiotaomicron VPI-5482	-0.00841816	0.148721
rhos5325	Rhodobacter sphaeroides ATCC 17029	0.151306	-0.257407
gorb4880	Gordonia bronchialis 3410, DSM 43247	0.0853666	0.0663962
yeryp364	Yersinia pseudotuberculosis YPIII	-0.306356	-0.36577
nitc7197	Nitrosomonas eutropha C91	-0.0649443	0.537267
pyrab14	Pyrococcus abyssi GE5	-0.176004	0.176004
flaj11033	Flavobacterium johnsoniae UW101, ATCC 17061	-0.436083	0.236096
burta165	Burkholderia thailandensis E264, ATCC 700388	0.0147579	-0.148803
niteu195	Nitrosomonas europaea ATCC 19718	-0.299032	-0.153472
metbu251	Methanococcoides burtonii DSM 6242	-0.0389824	0.559196
neimb377	Neisseria meningitidis 053442	-0.0326958	0.0231263
clote396	Clostridium thermocellum ATCC 27405	0.0523712	-0.0423958
helsh175	Helicobacter acinonychis Sheeba	0.147522	0.266199
helsh381	Helicobacter pylori Shi470	0.119444	0.187697
mycmc170	Mycobacterium sp. MCS	0.308075	0.0106783
natpd262	Natronomonas pharaonis Gabara, DSM 2160	-0.117021	0.0522862
pedhd1147	Pedobacter heparinus HIM 762-3, DSM 2366	0.524865	-0.125323
strpc224	Streptococcus pyogenes MGAS9429	0.0814938	0.0814938
pyrcj265	Pyrobaculum calidifontis JCM 11548	-0.108691	-0.158027
desps65	Desulfotalea psychrophila LSv54	-0.0147443	-0.157167
the11421	Thermodesulfovibrio yellowstonii DSM 11347	-0.302062	-0.201375
metja13	Methanocaldococcus jannaschii DSM 2661	0.2741	-0.0961131
bar10333	Bartonella tribocorum CIP 105476	-0.087148	-0.265152
amicl1023	Aminobacterium colombiense ALA-1, DSM 12261	-0.145484	0.0865735
cloce850	Clostridium cellulolyticum H10	0.0876666	0.242725
deira1344	Deinococcus radiodurans ATCC BAA-816	0.339529	-0.0918271
syns3350	Prochlorococcus sp. CC9605	-0.0192963	0.113443
glovi556	Gloeobacter violaceus PCC 7421	-0.361456	-0.0879217
chlpt1099	Chlamydophila pneumoniae TW-183	0	0
aquae1341	Aquifex aeolicus VF5	0.198126	-0.239118
shifl301	Shigella flexneri 5 8401	0.966133	0.0748077
frat7671	Francisella tularensis tularensis FSC 198	-0.0235457	-0.126651
strpf221	Streptococcus pyogenes MGAS10750	0.108489	0.108489
fratw670	Francisella tularensis tularensis A.II, Wyoming, WY96-3418	0.0722822	-0.128623
chipd1146	Chitinophaga pinensis UQM 2034, DSM 2588	-0.206314	-0.271295
baccr50	Bacillus cereus ATCC 14579	-0.363987	0.107839
messb1190	Chelativorans sp. BNC1	-0.0404868	-0.248175
tona11409	Thermococcus onnurineus NA1	0.243217	0.062273
thish1257	Thioalkalivibrio sulfidophilus HL-EbGR7	-0.414244	0.0620317
nocsj594	Nocardioides sp. JS614	0.0367462	-0.0978801
arcfu244	Archaeoglobus fulgidus VC-16, DSM 4304	0.238128	-0.130156
mycsj367	Mycobacterium sp. KMS	0.282209	0.0142424
chlmu1089	Chlamydia muridarum Nigg	0	0
haltu1159	Haloterrigena turkmenica VKM B-1734, DSM 5511	0.0135123	0.101342
myca1168	Mycobacterium bovis AF2122/97	-0.0535853	0.160756
jansc299	Janthinobacterium sp. Marseille	0.181108	0.320677
mycua376	Mycobacterium vanbaalenii PYR-1	0.333213	-0.166599
frato667	Francisella tularensis holarctica OSU18	-0.0264632	-0.127178
metrj311	Methylobacterium radiotolerans JCM 2831	-0.610293	-0.610293
thidn176	Sulfurimonas denitrificans DSM 1251	-0.0400131	-0.0693251
bacaa57	Bacillus anthracis Ames Ancestor A2084 (0581)	0.200987	-0.558996
strpm222	Streptococcus pyogenes M28 MGAS6180	0.0982497	0.0982497
psepf113	Pseudomonas fluorescens Pf-5	-0.560021	-0.00244337
strt2229	Streptococcus thermophilus LMG 18311	0.0902517	0.343065
therp1335	Thermomicrobium roseum DSM 5159	0.0786173	0.171311
strr6209	Streptococcus pneumoniae R6	-0.123662	0.0948783
micni354	Microcystis aeruginosa NIES-843	0.194034	-0.222257
camjr118	Campylobacter jejuni RM1221	0.00543578	-0.0108716
desvh800	Desulfovibrio vulgaris Hildenborough 9-11	-0.118509	-0.558916
wolsu119	Wolinella succinogenes DSM 1740	-0.407477	0.299471
mets4541	Methylocella silvestris BL2	-0.241811	-0.18016
rhopa110	Rhodopseudomonas palustris CGA009	-0.667085	-0.180669
nocfa277	Nocardia farcinica IFM 10152	0.381291	-0.00401623
mycpa167	Mycobacterium avium paratuberculosis K-10	0.00615522	-0.0184657
blasp681	Blattabacterium sp. BPLAN	0.573835	-0.341177
azops1112	Candidatus Azobacteroides pseudotrichonymphae gv. CFP2	-0.175134	0.246087
pelub1338	Candidatus Pelagibacter ubique SAR11 HTCC1062	0.193141	-0.13986
chltb1092	Chlamydia trachomatis L2b/UCH-1/proctitis	0	0
rhos4326	Rhodobacter sphaeroides ATCC 17025	-0.24577	-0.162053
catad1224	Catenulispora acidiphila ID139908, DSM 44928	-0.0963647	0.230587
varps658	Variovorax paradoxus S110	0.393471	-0.376363
promp1511	Prochlorococcus marinus pastoris CCMP 1986	-0.345623	0.0972531
chlpc1098	Chlamydophila pneumoniae CWL029	0	0
moota546	Moorella thermoacetica ATCC 39073	-0.130964	0.795043
thenr1368	Thermotoga naphthophila RKU-10	-0.295755	-0.159906
chltr15	Chlamydia trachomatis D/UW-3/CX (sv D)	0	0
bacfr1026	Bacteroides fragilis YCH46	-0.00877049	-0.00955411
yerps363	Yersinia pseudotuberculosis IP 31758	0.0419993	-0.369352
xanok1211	Xanthomonas oryzae pv. oryzae KACC10331	0.0131595	-0.0469983
pyr13212	Pyrobaculum arsenaticum PZ6, DSM 13514	0.0774835	-0.226027
frean104	Frankia sp. EAN1pec	-0.382208	-0.0607246
deidv1230	Deinococcus deserti VCD115	0.124936	-0.0952971
neimf243	Neisseria meningitidis FAM18	-0.432022	0.47383
arcpr1064	Archaeoglobus profundus Av18, DSM 5631	-0.0171254	-0.0445261
dictd1345	Dictyoglomus turgidum DSM 6724	-0.160391	0.159446
mycs2366	Mycobacterium sp. JLS	0.306697	0.168735
brua3567	Brucella abortus bv 1, 9-941	-0.0377401	0.136307
strpg232	Streptococcus pyogenes Manfredo (M5)	0.0649632	0.0649632
thema24	Thermotoga maritima MSB8	0.00395138	0.0377308
synpw1527	Prochlorococcus sp. WH 7803	0.0248682	-0.25934
yerpp362	Yersinia pseudotuberculosis IP 32953	0.103332	-0.651065
lepin77	Leptospira interrogans 56601	1.33866	-0.0243274
fratt151	Francisella tularensis tularensis SCHU S4	-0.0232301	-0.124954
pseab608	Pseudomonas aeruginosa UCBPP-PA14	-0.0454219	-0.0713772
psea8610	Pseudomonas aeruginosa LESB58	-0.0454565	-0.0714316
syny317	Synechocystis sp. GT-S, PCC 6803	-0.0540139	-0.066723
strpn38	Streptococcus pneumoniae TIGR4	0.239351	0.239351
metth12	Methanothermobacter thermautotrophicus Delta H	0.447041	-0.0695397
sulso11	Sulfolobus solfataricus P2	-0.0477772	-0.0378236
xyced599	Xylanimonas cellulosilytica XIL07, DSM 15894	-0.0531584	-0.138212
thep11369	Thermotoga petrophila RKU-1	0.337319	-0.18118
spild1150	Spirosoma linguale DSM 74	-0.102488	0.213762
canpr1100	Candidatus Protochlamydia amoebophila UWE25	0	0
acam1563	Acaryochloris marina MBIC11017	0.535636	0.0442342
ralme543	Ralstonia pickettii 12J	0.133712	0.0959837
sanks814	Sanguibacter keddieii ST-74, DSM 10542	-0.110336	0.345719
strp6220	Streptococcus pyogenes M6 MGAS10394	0.0753851	0.0753851
dehsb804	Dehalococcoides mccartyi BAV1	-0.337106	0.0447168
ralso49	Ralstonia solanacearum GMI1000	-0.22929	0.00845309
caucn1083	Caulobacter crescentus CB15	-0.281588	-0.164702
frap2674	Francisella philomiragia philomiragia ATCC 25017	0.00282829	0.0461444
neima21	Neisseria meningitidis Z2491	-0.17065	0.371814
ralme163	Cupriavidus metallidurans CH34	-0.0488568	0.0255431
allvd1259	Allochromatium vinosum DSM 180	0.358401	-0.225281
mych7288	Mycoplasma hyopneumoniae 7448	-0.0362258	0.306451
thelt1370	Thermotoga lettingae TMO	-0.647244	-0.302781
bruo2614	Brucella ovis ATCC 25840	-0.377042	0.614924
prom91518	Prochlorococcus marinus MIT 9312	-0.316982	0.171141
mettp258	Methanosaeta thermophila PT	-0.304623	0.054046
psesy114	Pseudomonas syringae B728a	0.018135	-0.0214323
mych2287	Mycoplasma hyopneumoniae 232	-0.0677433	0.328383
strmu216	Streptococcus mutans UA159	0.315157	0.315157
myctu374	Mycobacterium tuberculosis H37Ra	-0.0542297	0.162689
strtd228	Streptococcus thermophilus LMD-9	0.146887	0.194939
strp3225	Streptococcus pyogenes M3 (SSI-1)	0.0661255	0.0661255
fratn665	Francisella tularensis novicida U112	0.0802721	-0.137206
mychj289	Mycoplasma hyopneumoniae J	-0.122189	0.530532
helpy117	Helicobacter pylori 26695	-0.0244899	-0.0261225
rhojr647	Rhodococcus jostii RHA1	0.150803	-0.216283
nitmu1191	Nitrosospira multiformis ATCC 25196	0.616227	0.216144
hypbu249	Hyperthermus butylicus DSM 5456	-0.385338	-0.370977
camff383	Campylobacter hominis ATCC BAA-381	0.0369894	-0.243774
strp1219	Streptococcus pyogenes GAS SF370	0.0671069	0.0671069
mycms1347	Mycoplasma mycoides mycoides SC PG1	0.371844	0.526237
borpe430	Bordetella petrii Se-1111R, DSM 12804	0.215211	0.139876
frath1566	Francisella tularensis holarctica LVS	-0.0157941	-0.0912547
lisw61426	Listeria welshimeri SLCC5334	-0.113902	-0.131895
bachk64	Bacillus thuringiensis 97-27	0.0863259	0.0295899
desvv799	Desulfovibrio vulgaris vulgaris DP4	0.0963037	-0.568952
salrd424	Salinispora arenicola CNS-205	1.43275	0.940947
proma1343	Prochlorococcus marinus marinus CCMP 1375	-0.0994472	0.177328
geosl1352	Geobacter sulfurreducens PCA	-0.0584649	0.175395
lawip290	Lawsonia intracellularis PHE/MN1-00	-0.102186	0.387181
helhp171	Helicobacter pylori HPAG1	-0.137416	-0.0871135
fra103	Frankia sp. CcI3	2.06999	-0.180071
cloab39	Clostridium acetobutylicum ATCC 824	0	0
thet8762	Thermus thermophilus HB8	0.170042	-0.0728134
rhilo101	Mesorhizobium loti MAFF303099	-0.429269	-0.0318672
nithx193	Nitrobacter hamburgensis X14	-0.242725	-0.0787025
mycbp371	Mycobacterium gilvum PYR-GCK	0.287564	-0.180488

## Sheet: Upstream Lengths Branching
Organism ID	Organism name	Relative average upstream lengths
		Pre-branch	Branch
cloab387	Clostridium beijerinckii NCIMB 8052	-0.363895	0.0821029
petmo1375	Petrotoga mobilis SJ95	-0.324127	0.185083
salai425	Salinispora tropica CNB-440	-0.159082	0.0576383
haein42	Haemophilus influenzae Rd (KW20)	0.412631	0.244474
polsj534	Polynucleobacter necessarius necessarius STIR1	0	-0.271814
meti41184	Methylacidiphilum infernorum V4	-0.367464	-0.0751538
braja100	Bradyrhizobium japonicum USDA 110	-0.0699288	0.163433
metmp275	Methanococcus maripaludis C7	0.112004	-0.201293
synjb557	Synechococcus sp. JA-2-3Ba(2-13)	-0.267079	0.268878
metmp252	Methanococcus maripaludis C5	0.110461	-0.203809
metmp253	Methanococcus maripaludis S2	0.11838	-0.185326
picto263	Picrophilus torridus DSM 9790	-0.465719	0.217025
phoas70	Photorhabdus asymbiotica asymbiotica ATCC 43949	0.329616	0.658343
yerpn360	Yersinia pestis Pestoides F	-0.349177	-0.00627532
pelts1332	Pelotomaculum thermopropionicum SI	0.00443337	0.00443337
phopr203	Photobacterium profundum SS9	-0.0922915	0.409907
beuc1815	Beutenbergia cavernae HKI 0122, DSM 12333	0.018562	0.310951
syne71505	Synechococcus elongatus PCC 7942	-0.548291	0.281078
fusnn162	Fusobacterium nucleatum nucleatum ATCC 25586	-0.0284946	0.526698
tgej31408	Thermococcus gammatolerans EJ3	-0.0475385	0.444145
bachd1	Bacillus halodurans C-125	-0.331983	-0.129901
escut156	Escherichia coli UTI89 (UPEC)	0.776666	1.69475
ecout455	Escherichia coli O139:H28 E24377A (ETEC)	0.834435	2.51331
metka257	Methanopyrus kandleri AV19	-0.0773949	0.532863
burps90	Burkholderia pseudomallei K96243	0.374335	0.772322
corgb246	Corynebacterium glutamicum R	-0.551226	0.866111
aers4332	Agrobacterium tumefaciens C58-Cereon	0.209716	-0.326266
helg2416	Helicobacter pylori G27	0.379145	0.16524
pyrae264	Pyrobaculum aerophilum IM2	-0.0859475	0.817584
strsv226	Streptococcus sanguinis SK36	-0.380182	0.261903
burma89	Burkholderia mallei ATCC 23344	-0.361712	0.876499
barhe206	Bartonella henselae Houston-1	-0.520633	1.30443
rhoob646	Rhodococcus opacus B4	0.0111425	0.0575696
lismh777	Listeria monocytogenes HCC23	0.0852279	-0.180911
thenn1371	Thermotoga neapolitana DSM 4359	1.00604	-0.218465
metna274	Methanococcus aeolicus Nankai-3	-0.495721	0.833446
metma237	Methanosarcina mazei Go1, DSM 3647	-0.214532	1.05905
synas894	Syntrophus aciditrophicus SB	0.0456679	0.224153
lacls742	Lactococcus lactis cremoris SK11	0.0519268	0.168269
sulac268	Sulfolobus acidocaldarius 98-3, DSM 639	-0.215797	0.539275
salar1484	Salmonella enterica arizonae sv 62:z4,z23 RSK2980	0.697633	0.548172
sulto269	Sulfolobus tokodaii 7, JCM 10545	-0.262261	0.550814
eco26751	Escherichia coli O26:H11 11368	0.564049	1.78629
fratm666	Francisella tularensis mediasiatica FSC147	-0.123432	0.0624454
neigo34	Neisseria gonorrhoeae FA 1090	-0.194398	0.0614372
lacac738	Lactobacillus acidophilus NCFM	-0.281535	0.374642
ralh1181	Ralstonia eutropha H16	0.0471075	0.107162
eco10752	Escherichia coli O103:H2 12009	0.573269	1.82886
bdeba108	Bdellovibrio bacteriovorus HD100	-0.207026	3.03018
fratf673	Francisella tularensis holarctica FTA (FTNF002-00)	-0.0491392	0.315895
thesq1372	Thermotoga sp. RQ2	0.851795	0.0940815
lacpl528	Lactobacillus plantarum WCFS1	0.206882	0.106542
neimb30	Neisseria meningitidis MC58	-0.204087	0.0166118
synr31524	Synechococcus sp. RCC 307	-0.460716	0.0177198
proac592	Propionibacterium acnes KPA171202	0.0762625	-0.081522
coxbu160	Coxiella burnetii Nine Mile phase I / RSA 493	-0.198229	0.108344
helpj116	Helicobacter pylori J99	0.371188	0.242296
metpp603	Methylibium petroleiphilum PM1	0.0202817	0.271588
aciad31	Acinetobacter baylyi ADP1	-0.031591	0.486966
pyrab14	Pyrococcus abyssi GE5	0.131092	0.654769
them41364	Thermosipho melanesiensis BI429	-0.402157	1.26277
moota369	Mycobacterium avium 104	0.024975	0.270616
lacpj759	Lactobacillus plantarum JDM1	-0.478027	-0.476975
neimb377	Neisseria meningitidis 053442	-0.158096	0.179651
helsh175	Helicobacter acinonychis Sheeba	-0.0655196	0.333092
helsh381	Helicobacter pylori Shi470	-0.0303349	0.294817
met53250	Metallosphaera sedula DSM 5348	-0.269368	1.40605
mycmc170	Mycobacterium sp. MCS	0.268779	0.411281
bar10333	Bartonella tribocorum CIP 105476	0.328196	-0.391239
amicl1023	Aminobacterium colombiense ALA-1, DSM 12261	-0.284822	0.0840121
syns3350	Prochlorococcus sp. CC9605	-0.0245813	-0.0214071
aquae1341	Aquifex aeolicus VF5	-0.132653	0.278839
frat7671	Francisella tularensis tularensis FSC 198	0.0141274	-0.0750985
fratw670	Francisella tularensis tularensis A.II, Wyoming, WY96-3418	0.0124474	0.279739
baccr50	Bacillus cereus ATCC 14579	-0.240849	-0.26315
messb1190	Chelativorans sp. BNC1	-0.0661388	-0.245526
tona11409	Thermococcus onnurineus NA1	-0.149416	0.278599
nocsj594	Nocardioides sp. JS614	-0.163945	0.187769
pyril266	Pyrobaculum islandicum DSM 4184	-0.140928	0.67606
mycsj367	Mycobacterium sp. KMS	-0.021632	0.389305
frato667	Francisella tularensis holarctica OSU18	-0.0100201	0.150301
arts2580	Arthrobacter sp. FB24	-0.148672	0.201205
clob1389	Clostridium botulinum A BoNT/A1 Hall	-0.471584	1.2198
strr6209	Streptococcus pneumoniae R6	-0.598764	0.0206034
syns91510	Prochlorococcus sp. CC9902	-0.318924	-0.129484
marmm403	Marinobacter aquaeolei VT8	-0.105956	-0.0984844
ecoli460	Escherichia coli SE11	0.640796	2.31372
mets4541	Methylocella silvestris BL2	-0.241811	0.0387035
nocfa277	Nocardia farcinica IFM 10152	0.0455249	-0.138971
strsw1701	Streptomyces scabiei 87.22	0.0111158	0.00789805
mycpa167	Mycobacterium avium paratuberculosis K-10	-0.0246209	0.0984835
sheon40	Shewanella oneidensis MR-1	0.192866	0.730499
azops1112	Candidatus Azobacteroides pseudotrichonymphae gv. CFP2	0.508547	0.200337
pelub1338	Candidatus Pelagibacter ubique SAR11 HTCC1062	-0.427452	0.127838
rhos4326	Rhodobacter sphaeroides ATCC 17025	0.348823	-0.0631203
varps658	Variovorax paradoxus S110	0.692851	0.617102
yerps363	Yersinia pseudotuberculosis IP 31758	-0.335073	0.198071
pyr13212	Pyrobaculum arsenaticum PZ6, DSM 13514	-0.0120441	0.821406
neimf243	Neisseria meningitidis FAM18	-0.12078	0.0952306
arcpr1064	Archaeoglobus profundus Av18, DSM 5631	-0.184759	0.337376
mycs2366	Mycobacterium sp. JLS	-0.348781	1.44511
brua3567	Brucella abortus bv 1, 9-941	-0.56054	-0.0940214
thema24	Thermotoga maritima MSB8	0.0433688	0.043947
halsa247	Halobacterium sp. NRC-1	-0.232739	0.414369
synpw1527	Prochlorococcus sp. WH 7803	-0.584404	-0.0515128
lepin77	Leptospira interrogans 56601	-0.242616	0.181328
fratt151	Francisella tularensis tularensis SCHU S4	0.0139381	-0.0740919
pseab608	Pseudomonas aeruginosa UCBPP-PA14	0.117726	-0.0227382
metpp542	Methylobacillus flagellatus KT	-0.533501	0.619593
lepic78	Leptospira interrogans Fiocruz L1-130	-0.296664	0.178005
metth12	Methanothermobacter thermautotrophicus Delta H	-0.248829	-0.265386
sulso11	Sulfolobus solfataricus P2	-0.155376	0.526047
thep11369	Thermotoga petrophila RKU-1	0.958437	0.282586
thepx1336	Thermoanaerobacter sp. X514	-0.226574	0.983849
sanks814	Sanguibacter keddieii ST-74, DSM 10542	-0.119698	-0.377148
dehsb804	Dehalococcoides mccartyi BAV1	-0.575214	2.1553
frap2674	Francisella philomiragia philomiragia ATCC 25017	-0.023738	-0.085241
helhp115	Helicobacter hepaticus 3B1, ATCC 51449	0.0326892	-0.0631991
neima21	Neisseria meningitidis Z2491	-0.133607	0.0765979
ralme163	Cupriavidus metallidurans CH34	-0.176794	-0.0961199
lisw6322	Magnetococcus sp. MC-1	-0.253683	0.314352
mych7288	Mycoplasma hyopneumoniae 7448	-0.244279	-0.0876273
rhoe4645	Rhodococcus erythropolis PR4	0.048149	-0.0641987
fratn665	Francisella tularensis novicida U112	0.0153876	0.196962
bacc152	Bacillus cereus ATCC 10987	0.221512	-0.0452551
zunps1030	Zunongwangia profunda SM-A87	0.0349686	1.24066
helpy117	Helicobacter pylori 26695	-0.123266	0.289846
camff383	Campylobacter hominis ATCC BAA-381	-0.00693242	-0.309533
mycms1347	Mycoplasma mycoides mycoides SC PG1	-0.0868955	0.0660836
frath1566	Francisella tularensis holarctica LVS	0.0105294	0.279029
lisw61426	Listeria welshimeri SLCC5334	0.156566	-0.051265
eco5782	Escherichia coli O157:H7 Sakai (EHEC)	0.611465	-0.0980048
bachk64	Bacillus thuringiensis 97-27	0.113692	-0.103048
geoob516	Geodermatophilus obscurus G-20, DSM 43160	0.608265	0.31641
salrd424	Salinispora arenicola CNS-205	1.5515	0.293276
proma1343	Prochlorococcus marinus marinus CCMP 1375	-0.216467	0.201633
lawip290	Lawsonia intracellularis PHE/MN1-00	-0.120057	-0.110565
aciel524	Korebacter versatilis Ellin345	-0.452548	0.386838
helhp171	Helicobacter pylori HPAG1	1.08159	0.00385458
mycbp371	Mycobacterium gilvum PYR-GCK	-0.0836312	-0.108494
nitwn194	Nitrobacter winogradskyi Nb-255	-0.517897	0.411209
synja558	Synechococcus sp. JA-3-3Ab	0.120711	-0.135124

## Sheet: Upstream Lengths E. coli
Gene	Operon Leader	Upstream Length	Nb. Regulators
b0005	b0005	214	0
b0006	b0006	70	0
b0007	b0007	139.5	0
b0008	b0008	139.5	0
b0009	b0009	115	0
b0010	b0010	149	0
b0013	b0013	188.5	0
b0014	b0014	188.5	0
b0015	b0014	188.5	0
b0016	b0016	147	0
b0019	b0019	483	2
b0020	b0019	483	2
b0023	b0023	164.5	0
b0025	b0025	164.5	0
b0026	b0025	164.5	0
b0027	b0025	164.5	0
b0028	b0025	164.5	0
b0029	b0025	164.5	0
b0030	b0030	66	0
b0031	b0031	167	1
b0032	b0032	456	6
b0033	b0032	456	6
b0034	b0034	262	4
b0035	b0040	236	5
b0036	b0040	236	5
b0037	b0040	236	5
b0038	b0040	236	5
b0039	b0040	236	5
b0040	b0040	236	5
b0041	b0041	236	3
b0042	b0041	236	3
b0043	b0041	236	3
b0044	b0041	236	3
b0045	b0045	57	0
b0046	b0046	108	0
b0047	b0046	108	0
b0048	b0048	192	2
b0049	b0054	127.5	0
b0050	b0054	127.5	0
b0051	b0054	127.5	0
b0052	b0054	127.5	0
b0053	b0054	127.5	0
b0054	b0054	127.5	0
b0055	b0055	127.5	0
b0056	b0056	295	0
b0057	b0056	295	0
b0058	b0059	165	0
b0059	b0059	165	0
b0060	b0060	75	1
b0061	b0063	169.5	3
b0062	b0063	169.5	3
b0063	b0063	169.5	3
b0064	b0064	169.5	3
b0065	b0065	86	0
b0066	b0069	34	1
b0067	b0069	34	1
b0068	b0069	34	1
b0069	b0069	34	1
b0070	b4577	34	1
b0071	b0075	330	2
b0072	b0075	330	2
b0073	b0075	330	2
b0074	b0075	330	2
b0075	b0075	330	2
b0076	b0076	330	2
b0077	b0077	318	2
b0078	b0077	318	2
b0080	b0080	180	0
b0081	b0081	602	0
b0082	b0081	602	0
b0083	b0081	602	0
b0084	b0081	602	0
b0085	b0081	602	0
b0086	b0081	602	0
b0087	b0081	602	0
b0088	b0081	602	0
b0089	b0081	602	0
b0090	b0081	602	0
b0091	b0081	602	0
b0092	b0081	602	0
b0093	b0081	602	0
b0094	b0081	602	0
b0095	b0081	602	0
b0096	b0081	602	0
b0097	b0097	231	0
b0098	b0097	231	0
b0099	b0097	231	0
b0101	b0103	112.5	0
b0102	b0103	112.5	0
b0103	b0103	112.5	0
b0104	b0104	112.5	0
b0106	b0108	203	1
b0107	b0108	203	1
b0108	b0108	203	1
b0109	b0109	44	0
b0110	b0110	44	0
b0111	b0110	44	0
b0112	b0112	270.5	2
b0113	b0113	270.5	3
b0114	b0113	270.5	3
b0115	b0113	270.5	3
b0116	b0113	270.5	3
b0117	b0117	177.5	0
b0118	b0118	177.5	4
b0119	b0119	176	0
b0120	b0122	83	0
b0121	b0122	83	0
b0122	b0122	83	0
b0123	b0123	83	1
b0124	b0124	103	2
b0125	b0125	103	2
b0126	b0126	54.5	0
b0127	b0127	54.5	0
b0128	b0127	54.5	0
b0129	b0129	105	0
b0130	b0130	64	0
b0131	b0131	137	0
b0132	b0132	137	0
b0133	b0134	114	0
b0134	b0134	114	0
b0135	b0138	17	0
b0136	b0138	17	0
b0137	b0138	17	0
b0138	b0138	17	0
b0139	b0140	98	1
b0140	b0140	98	1
b0141	b0141	370	0
b0142	b0143	60	0
b0143	b0143	60	0
b0144	b0146	15	1
b0145	b0146	15	1
b0146	b0146	15	1
b0147	b0147	37	0
b0148	b0148	37	0
b0149	b0149	196	0
b0150	b0150	220	1
b0151	b0150	220	1
b0152	b0150	220	1
b0153	b0150	220	1
b0154	b0154	112.5	2
b0155	b0155	112.5	0
b0156	b0156	82	1
b0157	b0159	42	0
b0158	b0159	42	0
b0159	b0159	42	0
b0160	b0160	42	0
b0161	b0161	130	2
b0162	b0162	155	1
b0163	b0163	162	0
b0164	b0164	54	0
b0166	b0168	103	0
b0167	b0168	103	0
b0168	b0168	103	0
b0169	b4414	103	1
b0170	b4414	103	1
b0171	b0171	147	0
b0172	b0172	292	0
b0173	b0173	92	0
b0174	b0174	186	0
b0175	b0175	13	0
b0176	b0176	12	0
b0177	b0177	30	0
b0178	b0177	30	0
b0179	b0177	30	0
b0180	b0177	30	0
b0181	b0177	30	0
b0182	b0177	30	0
b0183	b0177	30	0
b0184	b0177	30	0
b0185	b0185	13	1
b0186	b0186	99	0
b0187	b0187	57	0
b0188	b0188	65	0
b0189	b4406	83	0
b0190	b0190	83	0
b0191	b0190	83	0
b0192	b0190	83	0
b0193	b0193	54	0
b0194	b0194	112	0
b0195	b0196	118	0
b0196	b0196	118	0
b0197	b0199	94	1
b0198	b0199	94	1
b0199	b0199	94	1
b0200	b0200	94	0
b0201	b0201	363	3
b0202	b0201	363	3
b0203	b0201	363	3
b0204	b0201	363	3
b0205	b0201	363	3
b0206	b0206	53	0
b0207	b0207	163	1
b0208	b0208	120.5	0
b0209	b0209	120.5	0
b0210	b0209	120.5	0
b0211	b0211	72	0
b0212	b0212	17	0
b0213	b0213	17	0
b0214	b0214	32.5	0
b0215	b0215	32.5	0
b0216	b0216	133	1
b0217	b0217	328	0
b0218	b0218	335	0
b0219	b0219	77	0
b0220	b0220	77	0
b0221	b0221	120	2
b0222	b0222	120	0
b0223	b0223	206	0
b0224	b0224	156	0
b0225	b0226	105	1
b0226	b0226	105	1
b0227	b0227	105	0
b0228	b0228	176	0
b0231	b0231	2764	1
b0232	b0232	52	1
b0233	b0232	52	1
b0234	b0232	52	1
b0237	b0237	130.5	1
b0238	b0238	130.5	0
b0239	b0239	92	0
b0240	b0240	58	0
b0241	b0241	144	1
b0242	b0242	144	0
b0243	b0242	144	0
b0244	b0244	115	1
b0245	b0251	631	0
b0246	b0251	631	0
b0247	b0251	631	0
b0248	b0251	631	0
b0249	b0251	631	0
b0250	b0251	631	0
b0251	b0251	631	0
b0252	b0253	329	0
b0253	b0253	329	0
b0254	b0254	30	0
b0255	b0255	30	0
b0256	b0255	30	0
b0257	b0255	30	0
b0258	b0258	592	0
b0259	b0259	104	0
b0260	b0260	104	0
b0261	b0260	104	0
b0266	b0267	137	0
b0267	b0267	137	0
b0268	b0268	137	0
b0269	b0268	137	0
b0270	b0270	227	0
b0271	b0270	227	0
b0272	b0272	139	0
b0273	b0273	343	1
b0276	b0276	77	0
b0277	b0277	272	0
b0278	b0279	340	0
b0279	b0279	340	0
b0280	b0280	117	0
b0281	b0281	285	0
b0283	b0286	209	0
b0284	b0286	209	0
b0285	b0286	209	0
b0286	b0286	209	0
b0287	b0287	209	0
b0288	b0288	313	0
b0289	b0292	58	0
b0290	b0292	58	0
b0291	b0292	58	0
b0292	b0292	58	0
b0293	b0293	75	0
b0294	b0294	388	0
b0295	b0295	388	0
b0296	b0296	364	1
b0300	b0300	590	0
b0301	b0303	109	0
b0303	b0303	109	0
b0304	b0304	113	0
b0305	b0305	113	0
b0306	b0306	527	0
b0307	b0306	527	0
b0308	b0306	527	0
b0310	b0310	213	0
b0311	b0313	64.5	2
b0312	b0313	64.5	2
b0313	b0313	64.5	2
b0314	b0314	64.5	2
b0315	b0315	875	1
b0316	b0316	92	0
b0317	b0317	129	0
b0318	b0318	129	0
b0319	b0318	129	0
b0320	b0318	129	0
b0321	b0318	129	0
b0322	b0322	50	0
b0323	b0323	76	0
b0324	b0323	76	0
b0325	b0325	377	0
b0326	b0326	243	0
b0327	b0327	413	0
b0328	b0328	73.5	0
b0329	b0329	73.5	0
b0330	b0330	119.5	4
b0331	b0331	119.5	3
b0333	b0331	119.5	3
b0334	b0331	119.5	3
b0335	b0331	119.5	3
b0336	b0336	330	2
b0337	b0336	330	2
b0338	b0338	54.5	1
b0339	b0339	54.5	1
b0340	b0339	54.5	1
b0341	b0339	54.5	1
b0342	b0344	123	3
b0343	b0344	123	3
b0344	b0344	123	3
b0345	b0346	95.5	0
b0346	b0346	95.5	0
b0347	b0347	95.5	2
b0348	b0347	95.5	2
b0349	b0347	95.5	2
b0350	b0347	95.5	2
b0351	b0347	95.5	2
b0352	b0347	95.5	2
b0353	b0353	578	1
b0354	b0354	102	0
b0355	b0357	188	0
b0356	b0357	188	0
b0357	b0357	188	0
b0358	b0359	123.5	0
b0359	b0359	123.5	0
b0363	b0363	124	0
b0364	b0364	308	0
b0365	b0365	308	2
b0366	b0365	308	2
b0367	b0365	308	2
b0368	b0365	308	2
b0369	b0369	262	0
b0371	b0371	262	0
b0374	b0374	52.5	0
b0375	b0375	43	0
b0376	b0376	176	0
b0377	b0377	176	0
b0378	b0377	176	0
b0379	b0379	130	0
b0380	b0380	130	0
b0381	b0381	231.5	0
b0382	b0382	231.5	1
b0383	b0383	101	1
b0384	b0383	101	1
b0385	b0385	102	1
b0386	b0386	60	0
b0387	b0387	60	0
b0388	b0388	183	2
b0389	b0388	183	2
b0390	b0388	183	2
b0391	b0391	72	0
b0392	b0392	208	0
b0393	b0393	62.5	0
b0394	b0394	62.5	0
b0396	b0396	126	2
b0397	b0398	95	0
b0398	b0398	95	0
b0399	b0399	95	1
b0400	b0399	95	1
b0401	b0401	407	0
b0402	b0401	407	0
b0403	b0403	156	1
b0404	b0404	46.5	0
b0405	b0405	46.5	1
b0406	b0406	56	0
b0407	b0406	56	0
b0408	b0406	56	0
b0409	b0406	56	0
b0410	b0410	129	0
b0411	b0411	299	3
b0412	b0412	75.5	0
b0413	b0413	75.5	0
b0414	b0413	75.5	0
b0415	b0413	75.5	0
b0416	b0413	75.5	0
b0417	b0413	75.5	0
b0418	b0413	75.5	0
b0419	b0422	103	0
b0420	b0422	103	0
b0421	b0422	103	0
b0422	b0422	103	0
b0423	b0423	103	0
b0424	b0425	84	0
b0425	b0425	84	0
b0426	b0426	84	0
b0427	b0427	149	0
b0428	b0432	460	6
b0429	b0432	460	6
b0430	b0432	460	6
b0431	b0432	460	6
b0432	b0432	460	6
b0433	b0433	44	0
b0434	b0434	152.5	0
b0435	b0435	152.5	2
b0436	b0436	344	0
b0437	b0437	246	0
b0438	b0437	246	0
b0439	b0437	246	0
b0440	b0440	209	2
b0441	b0441	192	1
b0442	b0442	151	0
b0443	b0443	94	0
b0444	b0444	65	0
b0445	b0445	50	0
b0446	b0446	50	0
b0447	b0447	153	1
b0448	b0448	30	0
b0449	b0448	30	0
b0450	b0450	181	2
b0451	b0450	181	2
b0452	b0452	109	0
b0453	b0453	109	0
b0454	b0454	38.5	0
b0455	b0455	38.5	0
b0456	b0456	111	0
b0457	b0457	164	0
b0458	b0458	116	0
b0459	b0459	172	0
b0460	b0461	546	2
b0461	b0461	546	2
b0462	b0463	71	7
b0463	b0463	71	7
b0464	b0464	71	1
b0465	b0465	128	0
b0466	b0467	35	0
b0467	b0467	35	0
b0468	b0468	35	0
b0469	b0469	153	0
b0470	b0470	129	0
b0471	b0471	53	0
b0472	b0471	53	0
b0473	b0473	110	1
b0474	b0474	181	0
b0475	b0475	236	1
b0476	b0476	76	0
b0477	b0477	76	0
b0478	b0478	238	0
b0479	b0479	109	0
b0480	b0480	109	0
b0481	b0481	61	0
b0482	b0482	69	0
b0483	b0483	69	0
b0484	b0484	131	1
b0485	b0485	131	1
b0486	b0485	131	1
b0487	b0487	125	0
b0488	b0489	73	0
b0489	b0489	73	0
b0490	b0490	73	0
b0491	b0490	73	0
b0492	b0492	61	0
b0497	b0497	431	0
b0498	b0497	431	0
b0499	b0497	431	0
b0500	b0497	431	0
b0502	b0502	116	0
b0503	b0503	69	0
b0504	b0504	115	1
b0505	b0505	115	1
b0506	b0506	78	0
b0507	b0507	90	1
b0508	b0507	90	1
b0509	b0507	90	1
b0510	b0507	90	1
b0511	b0507	90	1
b0512	b0507	90	1
b0513	b0507	90	1
b0514	b0507	90	1
b0515	b0517	158.5	1
b0516	b0517	158.5	1
b0517	b0517	158.5	1
b0518	b0518	158.5	0
b0520	b0518	158.5	0
b0521	b0518	158.5	0
b0522	b0523	118	1
b0523	b0523	118	1
b0524	b0525	87	0
b0525	b0525	87	0
b0526	b0526	87	0
b0527	b0527	108	0
b0528	b0529	235.5	0
b0529	b0529	235.5	0
b0530	b0530	235.5	0
b0531	b0531	220	0
b0532	b0531	220	0
b0533	b0533	42	0
b0534	b0533	42	0
b0535	b0535	121.5	0
b0536	b0536	121.5	1
b0537	b0537	120	0
b0539	b0539	236	0
b0542	b0542	58	0
b0543	b0542	58	0
b0544	b0544	255	0
b0545	b0545	465	0
b0546	b0545	465	0
b0551	b0551	86	0
b0552	b0552	5	0
b0553	b0553	286.5	4
b0554	b0554	286.5	0
b0555	b0554	286.5	0
b0556	b0554	286.5	0
b0557	b0557	291	1
b0558	b0558	143	0
b0559	b0559	143	0
b0560	b0560	194.5	0
b0561	b0561	155	0
b0562	b0562	69.5	0
b0563	b0563	69.5	0
b0564	b0564	621	2
b0565	b0566	183	0
b0566	b0566	183	0
b0567	b0567	1	0
b0568	b0569	150	0
b0569	b0569	150	0
b0570	b0571	78.5	1
b0571	b0571	78.5	1
b0572	b0572	78.5	1
b0573	b0572	78.5	1
b0574	b0572	78.5	1
b0575	b0572	78.5	1
b0576	b0576	102	0
b0577	b0577	108	0
b0578	b0578	94	3
b0579	b0579	65	0
b0580	b0580	66	0
b0581	b0581	226.5	0
b0582	b0582	77	0
b0583	b0584	160.5	2
b0584	b0584	160.5	2
b0585	b0585	160.5	3
b0586	b0585	160.5	3
b0587	b0585	160.5	3
b0588	b0590	55.5	1
b0589	b0590	55.5	1
b0590	b0590	55.5	1
b0591	b0591	55.5	1
b0592	b0592	187.5	2
b0593	b0593	187.5	2
b0594	b0593	187.5	2
b0595	b0593	187.5	2
b0596	b0593	187.5	2
b0597	b0593	187.5	2
b0598	b0598	181	1
b0599	b0599	54.5	0
b0600	b0600	54.5	0
b0602	b0602	147	2
b0603	b0603	209	0
b0604	b0604	186	1
b0605	b0605	186	2
b0606	b0605	186	2
b0607	b0607	110.5	0
b0608	b0608	110.5	0
b0610	b0610	230	0
b0611	b0611	114	0
b0612	b0612	51	0
b0613	b0618	189.5	1
b0614	b0618	189.5	1
b0615	b0618	189.5	1
b0616	b0618	189.5	1
b0617	b0618	189.5	1
b0618	b0618	189.5	1
b0619	b0619	189.5	2
b0620	b0619	189.5	2
b0621	b0621	294.5	2
b0622	b0622	294.5	1
b0623	b0623	175	0
b0624	b0624	504.5	0
b0627	b0627	504.5	0
b0628	b0628	209	1
b0629	b0629	259	0
b0630	b0631	110	0
b0631	b0631	110	0
b0632	b0632	139	0
b0633	b0637	260	0
b0634	b0637	260	0
b0635	b0637	260	0
b0636	b0637	260	0
b0637	b0637	260	0
b0638	b0642	117.5	0
b0639	b0642	117.5	0
b0640	b0642	117.5	0
b0641	b0642	117.5	0
b0642	b0642	117.5	0
b0643	b0643	117.5	0
b0644	b0644	82	0
b0645	b0645	82	0
b0646	b0645	82	0
b0647	b0647	51	0
b0648	b0648	51	0
b0649	b0648	51	0
b0650	b0650	84	0
b0651	b0651	118	0
b0652	b0655	250	1
b0653	b0655	250	1
b0654	b0655	250	1
b0655	b0655	250	1
b0656	b0656	330	0
b0657	b0660	114	0
b0658	b0660	114	0
b0659	b0660	114	0
b0660	b0660	114	0
b0661	b0661	73	0
b0662	b0662	73	0
b0664	b0673	380	1
b0665	b0673	380	1
b0666	b0673	380	1
b0668	b0673	380	1
b0670	b0673	380	1
b0672	b0673	380	1
b0673	b0673	380	1
b0674	b0674	397	1
b0675	b0678	166.5	2
b0676	b0678	166.5	2
b0677	b0678	166.5	2
b0678	b0678	166.5	2
b0679	b0679	166.5	2
b0680	b0680	203	0
b0681	b0681	577	1
b0682	b0682	50	1
b0683	b0684	140	1
b0684	b0684	140	1
b0685	b0685	140	1
b0686	b0686	92.5	0
b0687	b0687	92.5	1
b0688	b0687	92.5	1
b0689	b0689	214	0
b0692	b0693	61.5	0
b0693	b0693	61.5	0
b0696	b4513	156.5	1
b0697	b4513	156.5	1
b0698	b4513	156.5	1
b0699	b0699	156.5	0
b0700	b0700	243	0
b0702	b0700	243	0
b0705	b0705	201	0
b0706	b0706	131	0
b0707	b0707	148	0
b0708	b0707	148	0
b0709	b0709	135.5	0
b0710	b0710	135.5	0
b0711	b0710	135.5	0
b0712	b0710	135.5	0
b0713	b0710	135.5	0
b0714	b0710	135.5	0
b0715	b0715	152	0
b0716	b0718	60	0
b0717	b0718	60	0
b0718	b0718	60	0
b0719	b0719	390	0
b0720	b0720	354.5	3
b0721	b0721	354.5	5
b0722	b0721	354.5	5
b0723	b0721	354.5	5
b0724	b0721	354.5	5
b0726	b0721	354.5	5
b0727	b0721	354.5	5
b0728	b0721	354.5	5
b0729	b0721	354.5	5
b0730	b0730	54.5	1
b0731	b0731	54.5	1
b0732	b0731	54.5	1
b0733	b0733	847	4
b0734	b0733	847	4
b0736	b0736	150	0
b0737	b0736	150	0
b0738	b0736	150	0
b0739	b0736	150	0
b0740	b0740	133	0
b0741	b0740	133	0
b0742	b0740	133	0
b0743	b0743	165	1
b0744	b0743	165	1
b0745	b0743	165	1
b0746	b0746	150	0
b0747	b0746	150	0
b0748	b0748	147	0
b0749	b0749	133	0
b0750	b0750	433	1
b0751	b0750	433	1
b0752	b0752	114	0
b0753	b0753	158	0
b0754	b0754	158	2
b0755	b0755	202	2
b0756	b0759	261	7
b0757	b0759	261	7
b0758	b0759	261	7
b0759	b0759	261	7
b0760	b0761	64.5	0
b0761	b0761	64.5	0
b0762	b0762	64.5	0
b0763	b0763	167	2
b0764	b0763	167	2
b0765	b0763	167	2
b0766	b0766	77.5	0
b0767	b0767	77.5	0
b0768	b0768	60.5	0
b0769	b0769	60.5	0
b0770	b0770	76	0
b0771	b0771	183	0
b0772	b0772	152	0
b0773	b0773	59	0
b0774	b0774	43.5	1
b0775	b0775	43.5	1
b0776	b0775	43.5	1
b0777	b0775	43.5	1
b0778	b0775	43.5	1
b0779	b0779	137.5	1
b0780	b0780	198.5	0
b0781	b0781	198.5	3
b0782	b0781	198.5	3
b0783	b0781	198.5	3
b0784	b0781	198.5	3
b0785	b0781	198.5	3
b0786	b0786	137	0
b0787	b0787	205	0
b0788	b0790	66.5	0
b0789	b0790	66.5	0
b0790	b0790	66.5	0
b0791	b0791	66.5	0
b0792	b0796	114.5	0
b0793	b0796	114.5	0
b0794	b0796	114.5	0
b0795	b0796	114.5	0
b0796	b0796	114.5	0
b0797	b0797	114.5	0
b0798	b0798	60	0
b0799	b0799	60	1
b0800	b0800	28	0
b0801	b0801	141	0
b0802	b0802	265	0
b0803	b0803	74	0
b0804	b0804	42	0
b0805	b0805	265	2
b0806	b0806	138	1
b0807	b0807	138	0
b0808	b0808	261	0
b0809	b0811	404	2
b0810	b0811	404	2
b0811	b0811	404	2
b0812	b0812	299	4
b0813	b0813	176.5	0
b0814	b0814	176.5	3
b0815	b0815	37	0
b0816	b0816	37	0
b0817	b0817	71.5	0
b0818	b0817	71.5	0
b0819	b0819	109.5	1
b0820	b0820	109.5	1
b0821	b0821	152	0
b0822	b0822	146	0
b0823	b0824	52	0
b0824	b0824	52	0
b0825	b0825	52	0
b0826	b0827	102	3
b0827	b0827	102	3
b0828	b0828	102	0
b0829	b0828	102	0
b0830	b0828	102	0
b0831	b0828	102	0
b0832	b0828	102	0
b0833	b0833	178	0
b0834	b0833	178	0
b0835	b0835	106.5	0
b0836	b0836	106.5	0
b0837	b0837	111	0
b0838	b0838	123.5	0
b0839	b0839	123.5	1
b0840	b0840	58	0
b0841	b0841	142.5	1
b0842	b0842	142.5	0
b0843	b0843	86	0
b0844	b0845	42	0
b0845	b0845	42	0
b0846	b0846	42	0
b0847	b0847	135	0
b0848	b0848	135	0
b0849	b0849	80	1
b0850	b0850	80	4
b0851	b0850	80	4
b0852	b0850	80	4
b0853	b0850	80	4
b0854	b0854	351	1
b0855	b0854	351	1
b0856	b0854	351	1
b0857	b0854	351	1
b0858	b0858	60	0
b0859	b0858	60	0
b0860	b0860	291	1
b0861	b0864	218	2
b0862	b0864	218	2
b0863	b0864	218	2
b0864	b0864	218	2
b0865	b0865	63	0
b0866	b0866	63	0
b0867	b0866	63	0
b0868	b0868	99	0
b0869	b0871	133	2
b0870	b0871	133	2
b0871	b0871	133	2
b0872	b0873	144	4
b0873	b0873	144	4
b0874	b0874	495	0
b0875	b0875	213	0
b0876	b0876	213	0
b0877	b0877	75.5	0
b0878	b0878	75.5	0
b0879	b0878	75.5	0
b0880	b0880	161.5	3
b0881	b0881	161.5	0
b0882	b0882	31	0
b0883	b0883	254	0
b0884	b0884	285	0
b0885	b0885	42	0
b0886	b0887	123	4
b0887	b0887	123	4
b0888	b0888	272.5	0
b0889	b0889	272.5	4
b0890	b0890	135	1
b0891	b0891	156	0
b0892	b0891	156	0
b0893	b0893	91	0
b0894	b0894	239	5
b0895	b0894	239	5
b0896	b0894	239	5
b0897	b0897	157	2
b0898	b0898	157	0
b0899	b0899	210	0
b0900	b0900	50	0
b0901	b0901	50	0
b0902	b0902	192	0
b0903	b0904	406	5
b0904	b0904	406	5
b0905	b0905	65	0
b0906	b0906	65	0
b0907	b0907	199	2
b0908	b0907	199	2
b0909	b0909	169	0
b0910	b0910	173	0
b0911	b0910	173	0
b0912	b0910	173	0
b0913	b0913	208	0
b0914	b0913	208	0
b0915	b0913	208	0
b0916	b0913	208	0
b0917	b0917	52	0
b0918	b0917	52	0
b0919	b0919	154	0
b0920	b0920	68	0
b0921	b0921	68	1
b0922	b0921	68	1
b0923	b0921	68	1
b0924	b0921	68	1
b0925	b0925	261	0
b0926	b0926	181	0
b0927	b0926	181	0
b0928	b0928	185	0
b0929	b0929	603	8
b0930	b0930	169	0
b0931	b0931	133	2
b0932	b0932	133	0
b0933	b0937	178	4
b0934	b0937	178	4
b0935	b0937	178	4
b0936	b0937	178	4
b0937	b0937	178	4
b0938	b0938	178	0
b0939	b0939	83	0
b0940	b0939	83	0
b0941	b0939	83	0
b0942	b0939	83	0
b0943	b0939	83	0
b0944	b0939	83	0
b0945	b0945	111	2
b0946	b0946	174	0
b0947	b0947	122	0
b0948	b0948	122	0
b0949	b0948	122	0
b0950	b0950	130	2
b0951	b0950	130	2
b0952	b0952	12	0
b0953	b0953	256	0
b0954	b0954	69	2
b0955	b0955	93	0
b0956	b0956	93	0
b0957	b0957	357	2
b0958	b0958	109.5	1
b0959	b0959	109.5	0
b0960	b0961	61.5	0
b0961	b0961	61.5	0
b0962	b0962	61.5	0
b0963	b0963	96	0
b0964	b0964	86.5	0
b0965	b0965	86.5	0
b0966	b0966	58	0
b0967	b0967	47.5	0
b0968	b0968	47.5	0
b0969	b0969	91	0
b0970	b0970	207	1
b0971	b0971	213.5	1
b0972	b0972	213.5	6
b0973	b0972	213.5	6
b0974	b0972	213.5	6
b0975	b0972	213.5	6
b0976	b0972	213.5	6
b0977	b0972	213.5	6
b0978	b0978	134	2
b0979	b0978	134	2
b0980	b0978	134	2
b0981	b0983	46	0
b0982	b0983	46	0
b0983	b0983	46	0
b0984	b0986	107	0
b0985	b0986	107	0
b0986	b0986	107	0
b0987	b0987	44.5	0
b0989	b0989	143	0
b0990	b0990	143	0
b0991	b0991	174	0
b0992	b0992	72	0
b0993	b0993	41.5	0
b0994	b0994	41.5	0
b0995	b0995	65	1
b0996	b0996	65	2
b0997	b0996	65	2
b0998	b0996	65	2
b0999	b1000	130.5	0
b1000	b1000	130.5	0
b1001	b1001	130.5	0
b1002	b1002	293	1
b1003	b1004	186.5	0
b1004	b1004	186.5	0
b1006	b1012	115.5	4
b1007	b1012	115.5	4
b1008	b1012	115.5	4
b1009	b1012	115.5	4
b1010	b1012	115.5	4
b1011	b1012	115.5	4
b1012	b1012	115.5	4
b1013	b1013	115.5	1
b1014	b1014	211.5	2
b1015	b1015	211.5	2
b1018	b1018	777	0
b1019	b1018	777	0
b1020	b1020	345	1
b1021	b1024	293.5	2
b1022	b1024	293.5	2
b1023	b1024	293.5	2
b1024	b1024	293.5	2
b1025	b1025	293.5	1
b1032	b1032	117	1
b1033	b1033	117	0
b1034	b1034	55	0
b1035	b1034	55	0
b1036	b1036	102	0
b1037	b1040	377.5	10
b1038	b1040	377.5	10
b1039	b1040	377.5	10
b1040	b1040	377.5	10
b1041	b1041	377.5	2
b1042	b1041	377.5	2
b1043	b1041	377.5	2
b1044	b1044	121	0
b1045	b1045	95	0
b1046	b1045	95	0
b1047	b1047	197	0
b1048	b1048	197	0
b1049	b1048	197	0
b1050	b1050	173	0
b1051	b1051	83	0
b1053	b1053	172	0
b1054	b1054	112.5	0
b1055	b1055	112.5	0
b1056	b1057	261	0
b1057	b1057	261	0
b1058	b1059	115	0
b1059	b1059	115	0
b1060	b1060	287	0
b1061	b1061	74	1
b1062	b1062	106	2
b1063	b1063	134	0
b1064	b1064	64	0
b1065	b1065	118	0
b1066	b1066	118	0
b1067	b1067	11	0
b1068	b1068	2	0
b1069	b1069	110	0
b1070	b1072	77.5	1
b1071	b1072	77.5	1
b1072	b1072	77.5	1
b1073	b1073	77.5	1
b1074	b1073	77.5	1
b1075	b1073	77.5	1
b1076	b1073	77.5	1
b1077	b1073	77.5	1
b1078	b1073	77.5	1
b1079	b1073	77.5	1
b1080	b1073	77.5	1
b1081	b1073	77.5	1
b1082	b1082	66	0
b1083	b1082	66	0
b1084	b1084	67.5	1
b1085	b1085	67.5	0
b1086	b1086	118	0
b1088	b1088	37	0
b1089	b1088	37	0
b1090	b1088	37	0
b1091	b1088	37	0
b1092	b1088	37	0
b1093	b1088	37	0
b1094	b1088	37	0
b1095	b1088	37	0
b1096	b1096	120	0
b1097	b1096	120	0
b1098	b1096	120	0
b1099	b1096	120	0
b1100	b1096	120	0
b1101	b1101	295	6
b1102	b1102	167	1
b1103	b1103	167	0
b1104	b1103	167	0
b1105	b1103	167	0
b1106	b1103	167	0
b1107	b1103	167	0
b1108	b1103	167	0
b1109	b1109	400	6
b1110	b1110	210	0
b1111	b1111	120.5	0
b1112	b1112	120.5	0
b1113	b1113	144	1
b1114	b1114	128	0
b1115	b1115	131	0
b1116	b1116	131	0
b1117	b1116	131	0
b1118	b1116	131	0
b1119	b1119	29	0
b1120	b1119	29	0
b1121	b1122	58	0
b1122	b1122	58	0
b1123	b1126	125	0
b1124	b1126	125	0
b1125	b1126	125	0
b1126	b1126	125	0
b1127	b1127	125	1
b1128	b1128	76	0
b1129	b1130	169	2
b1130	b1130	169	2
b1131	b1132	36	1
b1132	b1132	36	1
b1133	b1133	54	0
b1134	b1135	86	0
b1135	b1135	86	0
b1136	b1136	86	2
b1137	b1138	229	0
b1138	b1138	229	0
b1139	b1139	229	0
b1140	b1142	58.5	0
b1141	b1142	58.5	0
b1142	b1142	58.5	0
b1143	b1143	58.5	0
b1144	b1144	175	0
b1145	b1145	45.5	0
b1146	b1146	45.5	0
b1147	b1146	45.5	0
b1148	b1146	45.5	0
b1149	b1146	45.5	0
b1150	b1146	45.5	0
b1151	b1146	45.5	0
b1152	b1146	45.5	0
b1153	b1146	45.5	0
b1154	b1146	45.5	0
b1155	b1146	45.5	0
b1156	b1157	15	0
b1157	b1157	15	0
b1158	b1158	15	0
b1159	b1159	107	0
b1160	b1160	700	3
b1161	b1161	221	0
b1162	b1162	205	0
b1163	b1163	157	0
b1164	b1164	157	1
b1165	b1165	43	1
b1166	b1165	43	1
b1167	b1167	113	1
b1168	b1168	332	0
b1171	b1172	71	0
b1172	b1172	71	0
b1173	b4521	16	0
b1174	b1176	260	0
b1175	b1176	260	0
b1176	b1176	260	0
b1177	b1177	260	0
b1178	b1178	104.5	0
b1179	b1179	104.5	0
b1180	b1180	72	0
b1181	b1181	92	0
b1182	b1182	117.5	5
b1183	b1183	60	1
b1184	b1183	60	1
b1185	b1185	146	0
b1186	b1186	110.5	0
b1187	b1187	110.5	0
b1188	b1188	165	0
b1189	b1189	165	3
b1190	b1189	165	3
b1191	b1191	95	0
b1192	b1192	50	0
b1193	b1193	50	0
b1194	b1194	100.5	1
b1195	b1195	100.5	0
b1196	b1196	178	0
b1197	b1197	320	0
b1198	b1200	114	1
b1199	b1200	114	1
b1200	b1200	114	1
b1201	b1201	114	1
b1202	b1202	769	0
b1203	b1204	139	0
b1204	b1204	139	0
b1205	b1205	139	1
b1206	b1206	125	0
b1207	b1209	107	0
b1208	b1209	107	0
b1209	b1209	107	0
b1210	b1210	107	3
b1211	b1210	107	3
b1212	b1210	107	3
b1216	b1216	135	0
b1217	b1217	135	0
b1218	b1217	135	0
b1219	b1219	163	0
b1220	b1220	163	1
b1221	b1222	169.5	2
b1222	b1222	169.5	2
b1223	b1223	169.5	4
b1224	b1224	516	5
b1225	b1224	516	5
b1226	b1224	516	5
b1227	b1224	516	5
b1228	b1228	183	0
b1229	b1231	160	1
b1230	b1231	160	1
b1231	b1231	160	1
b1232	b1232	50	0
b1233	b1233	37	0
b1234	b1234	37	0
b1235	b1234	37	0
b1236	b1236	202	0
b1237	b1237	302.5	4
b1238	b1238	302.5	0
b1241	b1241	238.5	5
b1242	b1242	238.5	0
b1243	b1243	738	5
b1244	b1243	738	5
b1245	b1243	738	5
b1246	b1243	738	5
b1247	b1243	738	5
b1248	b1249	71.5	0
b1249	b1249	71.5	0
b1250	b1250	300	0
b1251	b1251	112	0
b1252	b1252	112	1
b1253	b1253	105	0
b1254	b1255	178.5	0
b1255	b1255	178.5	0
b1256	b1256	178.5	2
b1257	b1259	381	2
b1258	b1259	381	2
b1259	b1259	381	2
b1260	b1265	69	2
b1261	b1265	69	2
b1262	b1265	69	2
b1263	b1265	69	2
b1264	b1265	69	2
b1265	b1265	69	2
b1266	b1266	69	0
b1267	b1266	69	0
b1268	b1266	69	0
b1269	b1269	211	0
b1270	b1271	110	0
b1271	b1271	110	0
b1272	b1272	110	1
b1273	b1273	190	0
b1274	b1274	190	1
b1275	b1275	210	2
b1276	b1276	373	7
b1277	b1277	85	1
b1278	b1278	85	0
b1279	b1279	149	0
b1280	b1279	149	0
b1281	b1279	149	0
b1282	b1279	149	0
b1283	b1283	269	1
b1284	b4596	148	0
b1285	b1285	236	1
b1286	b1286	68	0
b1287	b1287	144	0
b1288	b1288	368	0
b1289	b1289	68	0
b1290	b1294	313	0
b1291	b1294	313	0
b1292	b1294	313	0
b1293	b1294	313	0
b1294	b1294	313	0
b1295	b1295	134	0
b1296	b1296	303	0
b1297	b1297	106	2
b1298	b1298	106	1
b1299	b1298	106	1
b1300	b1300	275	0
b1301	b1300	275	0
b1302	b1300	275	0
b1303	b1303	83.5	1
b1304	b1304	83.5	2
b1305	b1304	83.5	2
b1306	b1304	83.5	2
b1307	b1304	83.5	2
b1308	b1304	83.5	2
b1309	b1309	213	0
b1310	b1309	213	0
b1311	b1309	213	0
b1312	b1309	213	0
b1313	b1309	213	0
b1314	b1309	213	0
b1315	b1309	213	0
b1316	b1309	213	0
b1317	b1309	213	0
b1318	b1309	213	0
b1319	b1319	45	0
b1320	b1320	78	0
b1321	b1321	78	0
b1322	b1321	78	0
b1323	b1321	78	0
b1324	b1324	59.5	2
b1325	b1325	59.5	0
b1326	b4525	6	0
b1327	b1327	63	0
b1328	b1328	63	0
b1329	b1329	337	0
b1330	b1330	77	0
b1331	b1331	77	0
b1332	b1332	273	0
b1333	b1333	152	1
b1334	b1334	195	2
b1335	b1338	88	0
b1336	b1338	88	0
b1337	b1338	88	0
b1338	b1338	88	0
b1339	b1339	88	0
b1340	b1340	85	0
b1341	b1341	127.5	0
b1342	b1342	127.5	0
b1344	b1344	52	0
b1345	b1350	102	0
b1346	b1350	102	0
b1347	b1350	102	0
b1348	b1350	102	0
b1349	b1350	102	0
b1350	b1350	102	0
b1351	b1351	75	0
b1352	b1352	221	0
b1353	b1353	221	0
b1355	b1355	309	0
b1356	b1356	62	0
b1357	b1357	62	0
b1358	b1357	62	0
b1359	b1357	62	0
b1360	b1357	62	0
b1361	b1357	62	0
b1362	b1357	62	0
b1363	b1363	197	0
b1365	b1365	138	0
b1366	b1365	138	0
b1368	b1368	474	0
b1369	b1368	474	0
b1370	b1370	44	0
b1371	b1371	44	0
b1372	b1371	44	0
b1373	b1371	44	0
b1374	b1374	317	0
b1375	b1375	928	0
b1376	b1376	141	0
b1377	b1377	114	0
b1378	b1378	137	0
b1379	b1379	111	1
b1380	b1380	104	0
b1381	b1381	104	0
b1382	b1381	104	0
b1383	b1381	104	0
b1384	b1384	118	2
b1385	b1385	118	2
b1386	b1386	248	0
b1387	b1387	142.5	3
b1388	b1388	142.5	3
b1389	b1388	142.5	3
b1390	b1388	142.5	3
b1391	b1388	142.5	3
b1392	b1388	142.5	3
b1393	b1388	142.5	3
b1394	b1388	142.5	3
b1395	b1388	142.5	3
b1396	b1388	142.5	3
b1397	b1388	142.5	3
b1398	b1388	142.5	3
b1399	b1399	101	0
b1400	b1399	101	0
b1404	b1404	82	0
b1406	b1406	3712	0
b1407	b1407	63	1
b1408	b1408	171	0
b1409	b1408	171	0
b1410	b1408	171	0
b1411	b1408	171	0
b1412	b1412	129	0
b1413	b1413	129	0
b1414	b1414	272	0
b1415	b1415	197	4
b1418	b1418	1231	0
b1419	b1419	85.5	0
b1421	b1421	296	2
b1422	b1422	108.5	0
b1423	b1423	108.5	0
b1424	b1424	225	0
b1426	b1426	140	0
b1427	b1427	63	0
b1428	b1428	62	0
b1429	b1429	62	2
b1430	b1429	62	2
b1431	b1431	302	0
b1432	b1432	532	0
b1433	b1433	46	0
b1434	b1434	46	0
b1435	b1435	73	0
b1436	b1436	111	0
b1438	b4532	111	0
b1439	b1439	79	0
b1440	b1440	245	0
b1441	b1440	245	0
b1442	b1440	245	0
b1443	b1440	245	0
b1444	b1444	22	0
b1445	b1445	97.5	0
b1446	b1446	86	0
b1447	b1448	90.5	0
b1448	b1448	90.5	0
b1449	b1449	90.5	0
b1450	b1450	198	1
b1451	b1451	121	0
b1452	b1452	121	1
b1453	b1453	133.5	0
b1454	b1454	133.5	0
b1455	b1455	76	0
b1458	b1458	182	0
b1459	b1459	44	0
b1460	b1460	240	0
b1461	b1461	100	0
b1462	b1462	86.5	0
b1463	b1463	86.5	0
b1464	b1464	79	0
b1465	b1468	82	0
b1466	b1468	82	0
b1467	b1468	82	0
b1468	b1468	82	0
b1469	b1469	324	0
b1470	b1472	260	0
b1471	b1472	260	0
b1472	b1472	260	0
b1473	b1473	116	0
b1474	b1474	116	3
b1475	b1474	116	3
b1476	b1474	116	3
b1477	b1477	68	0
b1478	b1478	134	0
b1479	b1479	157	1
b1480	b1481	172.5	1
b1481	b1481	172.5	1
b1482	b1482	172.5	4
b1483	b1488	258	1
b1484	b1488	258	1
b1485	b1488	258	1
b1486	b1488	258	1
b1487	b1488	258	1
b1488	b1488	258	1
b1489	b1490	364	0
b1490	b1490	364	0
b1491	b1491	131	0
b1492	b1493	362	6
b1493	b1493	362	6
b1494	b1494	45	0
b1495	b1496	291	0
b1496	b1496	291	0
b1497	b1497	52	0
b1498	b1498	402	0
b1499	b1500	248	3
b1500	b1500	248	3
b1501	b1501	334	2
b1502	b1502	59	0
b1503	b1505	356	0
b1504	b1505	356	0
b1505	b1505	356	0
b1506	b1506	318	0
b1507	b1508	223	2
b1508	b1508	223	2
b1509	b1509	44	0
b1510	b1510	531	0
b1511	b1512	124.5	2
b1512	b1512	124.5	2
b1513	b1513	124.5	2
b1514	b1513	124.5	2
b1515	b1513	124.5	2
b1516	b1513	124.5	2
b1517	b1513	124.5	2
b1518	b1513	124.5	2
b1519	b1513	124.5	2
b1520	b1520	207	0
b1521	b1521	227	2
b1522	b1522	112	0
b1523	b1524	64	0
b1524	b1524	64	0
b1525	b1525	50.5	0
b1526	b1526	50.5	0
b1527	b1527	78	0
b1528	b1528	150	1
b1529	b1529	106	0
b1530	b1530	106	6
b1531	b1530	106	6
b1532	b1530	106	6
b1533	b1533	97.5	0
b1534	b1534	97.5	0
b1535	b1535	255	2
b1536	b1536	138	0
b1537	b1537	138	1
b1538	b1538	68.5	0
b1539	b1539	68.5	0
b1540	b1540	89	0
b1541	b1541	177	0
b1542	b1542	89	0
b1543	b1543	377	0
b1544	b1544	377	0
b1545	b1545	317	0
b1546	b1548	194.5	1
b1547	b1548	194.5	1
b1548	b1548	194.5	1
b1549	b4533	194.5	0
b1550	b1550	172	0
b1551	b1551	346	0
b1552	b1552	363	1
b1553	b1556	754	0
b1554	b1556	754	0
b1555	b1556	754	0
b1556	b1556	754	0
b1557	b1557	150.5	0
b1558	b1558	150.5	0
b1559	b1560	347	0
b1560	b1560	347	0
b1561	b1561	217	0
b1562	b1564	12.5	2
b1563	b1564	12.5	2
b1564	b1564	12.5	2
b1565	b1565	12.5	0
b1566	b1566	203	1
b1567	b1569	42	0
b1568	b1569	42	0
b1569	b1569	42	0
b1570	b1570	42	0
b1571	b1571	167	0
b1572	b1571	167	0
b1573	b1571	167	0
b1574	b1574	341	0
b1575	b1575	175	1
b1576	b1575	175	1
b1577	b1575	175	1
b1578	b1575	175	1
b1579	b1575	175	1
b1580	b1581	206	0
b1581	b1581	206	0
b1582	b1582	67.5	0
b1583	b1583	67.5	0
b1584	b1583	67.5	0
b1585	b1585	54	0
b1586	b1586	54	0
b1587	b1587	199	2
b1588	b1587	199	2
b1589	b1587	199	2
b1590	b1587	199	2
b1591	b1587	199	2
b1592	b1592	195	0
b1593	b1594	135	2
b1594	b1594	135	2
b1595	b1595	53.5	0
b1596	b1596	53.5	0
b1597	b1597	424	3
b1598	b1598	100	0
b1599	b1600	206	0
b1600	b1600	206	0
b1601	b1601	206	0
b1602	b1603	262	0
b1603	b1603	262	0
b1604	b1604	262	0
b1605	b1605	186	0
b1606	b1605	186	0
b1607	b1607	60	0
b1608	b1608	60	1
b1609	b1608	60	1
b1610	b1610	76	0
b1611	b1611	143	5
b1612	b1612	99.5	3
b1613	b1613	99.5	0
b1614	b1614	101	0
b1615	b1617	391	3
b1616	b1617	391	3
b1617	b1617	391	3
b1618	b1618	221	1
b1619	b1619	112	0
b1620	b1620	87.5	2
b1621	b1621	87.5	2
b1622	b1621	87.5	2
b1623	b1623	104	0
b1624	b1624	121.5	0
b1625	b1625	273	0
b1626	b1626	86	0
b1627	b1626	86	0
b1628	b1626	86	0
b1629	b1626	86	0
b1630	b1626	86	0
b1631	b1626	86	0
b1632	b1626	86	0
b1633	b1626	86	0
b1634	b1634	611	1
b1635	b1635	106	0
b1636	b1638	59	0
b1637	b1638	59	0
b1638	b1638	59	0
b1639	b1639	98	0
b1640	b1640	137	0
b1641	b1641	137	1
b1642	b1642	100.5	0
b1643	b1643	100.5	0
b1644	b1643	100.5	0
b1645	b1643	100.5	0
b1646	b1646	81	0
b1647	b1647	49	0
b1648	b1648	51.5	0
b1649	b1649	51.5	2
b1650	b1649	51.5	2
b1651	b1651	81	0
b1652	b1652	103	0
b1653	b1652	103	0
b1654	b1654	167	1
b1655	b1655	167	1
b1656	b1656	128	7
b1657	b1657	166	0
b1658	b1658	149.5	2
b1659	b1659	56.5	0
b1660	b1660	56.5	0
b1661	b1661	291	0
b1662	b1662	107.5	0
b1663	b1663	107.5	0
b1664	b1664	154	0
b1665	b1665	154	0
b1666	b1665	154	0
b1667	b1667	108	0
b1668	b1668	126	0
b1669	b1674	455	3
b1670	b1674	455	3
b1671	b1674	455	3
b1672	b1674	455	3
b1673	b1674	455	3
b1674	b1674	455	3
b1675	b1675	278.5	0
b1676	b1676	278.5	1
b1677	b1677	311	0
b1678	b1678	149	0
b1679	b1684	327	5
b1680	b1684	327	5
b1681	b1684	327	5
b1682	b1684	327	5
b1683	b1684	327	5
b1684	b1684	327	5
b1685	b1687	194.5	0
b1686	b1687	194.5	0
b1687	b1687	194.5	0
b1688	b1688	194.5	0
b1689	b1689	139	0
b1690	b1690	100	0
b1691	b1691	227	0
b1692	b1691	227	0
b1693	b1691	227	0
b1694	b1694	143	0
b1695	b1694	143	0
b1696	b1696	158	0
b1697	b1697	158	0
b1698	b1697	158	0
b1699	b1697	158	0
b1700	b1697	158	0
b1701	b1697	158	0
b1702	b1702	166.5	1
b1703	b1703	166.5	0
b1704	b1704	157	1
b1705	b1705	132	0
b1706	b1706	63	1
b1707	b1707	247	1
b1708	b1708	78	0
b1709	b1711	101	0
b1710	b1711	101	0
b1711	b1711	101	0
b1712	b1719	1297.5	1
b1713	b1719	1297.5	1
b1714	b1719	1297.5	1
b1715	b1719	1297.5	1
b1716	b1719	1297.5	1
b1717	b1719	1297.5	1
b1718	b1719	1297.5	1
b1719	b1719	1297.5	1
b1722	b1722	143.5	0
b1723	b1723	143.5	0
b1724	b1724	101	0
b1725	b1725	106	0
b1726	b1726	73.5	0
b1727	b1727	73.5	0
b1728	b1728	163	1
b1729	b1729	133	0
b1730	b1730	277	0
b1731	b1731	102	0
b1732	b1732	102	2
b1733	b1738	299	3
b1734	b1738	299	3
b1735	b1738	299	3
b1736	b1738	299	3
b1737	b1738	299	3
b1738	b1738	299	3
b1739	b1739	101	2
b1740	b1740	101	1
b1741	b1741	230	1
b1742	b1742	203	0
b1743	b1743	330	2
b1744	b1748	223	2
b1745	b1748	223	2
b1746	b1748	223	2
b1747	b1748	223	2
b1748	b1748	223	2
b1749	b1749	223	0
b1750	b1750	167	0
b1751	b1750	167	0
b1752	b1750	167	0
b1753	b1750	167	0
b1754	b1750	167	0
b1755	b1750	167	0
b1756	b1750	167	0
b1757	b1757	67	0
b1758	b1758	43.5	0
b1759	b1759	43.5	0
b1760	b1760	118	0
b1761	b1761	118	2
b1762	b1762	128	0
b1763	b1765	80.5	0
b1764	b1765	80.5	0
b1765	b1765	80.5	0
b1766	b1766	80.5	0
b1767	b1767	167	0
b1768	b1767	167	0
b1769	b1769	117	0
b1770	b1770	137	0
b1771	b1776	370	0
b1772	b1776	370	0
b1773	b1776	370	0
b1774	b1776	370	0
b1775	b1776	370	0
b1776	b1776	370	0
b1777	b1777	42	0
b1778	b1778	171	0
b1779	b1779	171	2
b1780	b1779	171	2
b1781	b1781	90	1
b1782	b1782	218	0
b1783	b1783	218	1
b1784	b1783	218	1
b1785	b1785	147	0
b1786	b1786	181	0
b1787	b1787	43	0
b1788	b1788	85	0
b1789	b1789	85	0
b1790	b1790	48.5	0
b1791	b1791	48.5	0
b1792	b1792	55	0
b1793	b1793	91.5	0
b1794	b1794	91.5	0
b1795	b1795	148	0
b1796	b1797	173	4
b1797	b1797	173	4
b1798	b1798	127	0
b1799	b1799	51.5	0
b1800	b1800	51.5	0
b1801	b1801	191	0
b1802	b1801	191	0
b1803	b1803	56	0
b1804	b1804	26	0
b1805	b1805	205	3
b1806	b1807	58	0
b1807	b1807	58	0
b1808	b1808	66	0
b1809	b1809	66	0
b1810	b1810	362	0
b1811	b1811	37	0
b1812	b1812	37	0
b1813	b1812	37	0
b1814	b1814	184	1
b1815	b1815	131	0
b1816	b1816	231.5	0
b1817	b1817	231.5	4
b1818	b1817	231.5	4
b1819	b1817	231.5	4
b1820	b1820	55	0
b1821	b1821	429	0
b1822	b1822	166	0
b1823	b1824	670	0
b1824	b1824	670	0
b1825	b1825	75	0
b1826	b1826	79.5	1
b1827	b1827	88.5	0
b1828	b1828	88.5	0
b1829	b1829	192	0
b1830	b1831	97	0
b1831	b1831	97	0
b1832	b1832	38	0
b1833	b1833	38	0
b1834	b1833	38	0
b1835	b1835	80	0
b1836	b1836	118	0
b1837	b1837	105	0
b1838	b1838	48.5	0
b1839	b1841	69.5	1
b1840	b1841	69.5	1
b1841	b1841	69.5	1
b1842	b1842	69.5	0
b1843	b1843	102	0
b1844	b1843	102	0
b1845	b1845	209	0
b1846	b1846	327	1
b1847	b1847	67	0
b1848	b1848	67	1
b1849	b1849	67	0
b1850	b1851	235	3
b1851	b1851	235	3
b1852	b1852	169	3
b1853	b1853	169	0
b1854	b1854	128	0
b1855	b1855	120	0
b1856	b1856	16	0
b1857	b1857	39.5	1
b1858	b1858	39.5	1
b1859	b1858	39.5	1
b1860	b1861	139	1
b1861	b1861	139	1
b1862	b1862	35.5	0
b1863	b1865	118	0
b1864	b1865	118	0
b1865	b1865	118	0
b1866	b1866	155	0
b1867	b1867	155	0
b1868	b1867	155	0
b1869	b1869	53	0
b1870	b1869	53	0
b1871	b1869	53	0
b1872	b1873	388	0
b1873	b1873	388	0
b1874	b1874	320	0
b1875	b1875	108	0
b1876	b1876	108	0
b1877	b1877	177	0
b1878	b1880	202	1
b1879	b1880	202	1
b1880	b1880	202	1
b1881	b1886	24	1
b1882	b1886	24	1
b1883	b1886	24	1
b1884	b1886	24	1
b1885	b1886	24	1
b1886	b1886	24	1
b1887	b1890	127	1
b1888	b1890	127	1
b1889	b1890	127	1
b1890	b1890	127	1
b1891	b1892	320	9
b1892	b1892	320	9
b1895	b1895	269	0
b1896	b1897	167	0
b1897	b1897	167	0
b1900	b1901	398.5	2
b1901	b1901	398.5	2
b1902	b1902	398.5	1
b1904	b1904	131.5	2
b1905	b1905	171	2
b1906	b1906	95.5	0
b1907	b1907	95.5	5
b1908	b1908	196	0
b1909	b1911	152	0
b1910	b1911	152	0
b1911	b1911	152	0
b1912	b1912	57	0
b1913	b1914	229.5	1
b1914	b1914	229.5	1
b1915	b1915	229.5	0
b1916	b1916	230	0
b1917	b1919	105	0
b1918	b1919	105	0
b1919	b1919	105	0
b1920	b1922	321	3
b1921	b1922	321	3
b1922	b1922	321	3
b1923	b1923	133	2
b1924	b1924	133	1
b1925	b1924	133	1
b1926	b1924	133	1
b1927	b1927	78	0
b1928	b1928	93.5	0
b1929	b1929	93.5	0
b1930	b1929	93.5	0
b1931	b1931	109	0
b1932	b1932	111	0
b1935	b1935	349	0
b1937	b1937	107.5	1
b1938	b1938	107.5	1
b1939	b1938	107.5	1
b1940	b1938	107.5	1
b1941	b1938	107.5	1
b1942	b1938	107.5	1
b1943	b1938	107.5	1
b1944	b1944	105	1
b1945	b1944	105	1
b1946	b1944	105	1
b1947	b1944	105	1
b1948	b1944	105	1
b1949	b1944	105	1
b1950	b1944	105	1
b1951	b1951	290	3
b1952	b1952	81.5	0
b1953	b1953	81.5	0
b1954	b1954	99	1
b1955	b1955	99	0
b1956	b1956	171	0
b1957	b1957	79	0
b1958	b1958	86.5	0
b1959	b1959	86.5	0
b1960	b1961	67	0
b1961	b1961	67	0
b1962	b1963	82.5	0
b1963	b1963	82.5	0
b1967	b1967	2096	1
b1968	b1969	66.5	0
b1969	b1969	66.5	0
b1970	b1970	66.5	0
b1971	b1971	109	0
b1972	b1971	109	0
b1973	b1973	257	3
b1974	b1974	343	0
b1975	b1975	47	0
b1976	b1976	47	0
b1977	b1977	101	0
b1978	b1978	287	0
b1981	b1981	1629	0
b1982	b1982	102	1
b1983	b1983	343	0
b1984	b1984	101	0
b1985	b1985	2.5	0
b1986	b1986	2.5	0
b1987	b1987	102	2
b1988	b1988	163.5	2
b1989	b1989	163.5	0
b1990	b1990	65	0
b1991	b1993	541	0
b1992	b1993	541	0
b1993	b1993	541	0
b1994	b1994	657	0
b1995	b1995	657	0
b1998	b1998	9.5	0
b1999	b1999	282	0
b2000	b2000	21	1
b2001	b2001	121	0
b2002	b2001	121	0
b2003	b2001	121	0
b2004	b2001	121	0
b2005	b2001	121	0
b2006	b2001	121	0
b2007	b2007	172	0
b2008	b2008	198	0
b2009	b2009	119	2
b2010	b2010	104.5	0
b2011	b2011	104.5	0
b2012	b2013	179	0
b2013	b2013	179	0
b2015	b2015	46	0
b2016	b2016	83	0
b2017	b2017	141.5	1
b2018	b2018	141.5	1
b2019	b2018	141.5	1
b2020	b2018	141.5	1
b2021	b2018	141.5	1
b2022	b2018	141.5	1
b2023	b2018	141.5	1
b2024	b2018	141.5	1
b2025	b2018	141.5	1
b2026	b2018	141.5	1
b2027	b2027	146	0
b2028	b2028	249	0
b2029	b2029	627	1
b2030	b2030	480	0
b2032	b2034	3	0
b2033	b2034	3	0
b2034	b2034	3	0
b2035	b2036	8	0
b2036	b2036	8	0
b2037	b2041	373	0
b2038	b2041	373	0
b2039	b2041	373	0
b2040	b2041	373	0
b2041	b2041	373	0
b2042	b2042	175	0
b2043	b2045	276	0
b2044	b2045	276	0
b2045	b2045	276	0
b2058	b2062	329.5	1
b2059	b2062	329.5	1
b2060	b2062	329.5	1
b2061	b2062	329.5	1
b2062	b2062	329.5	1
b2063	b2063	329.5	0
b2064	b2064	22	0
b2065	b2066	159	0
b2066	b2066	159	0
b2067	b2067	159	0
b2068	b2068	67	1
b2069	b2069	67	0
b2070	b2070	100	0
b2071	b2071	100	0
b2072	b2073	91.5	0
b2073	b2073	91.5	0
b2074	b2074	139.5	2
b2075	b2074	139.5	2
b2076	b2074	139.5	2
b2077	b2074	139.5	2
b2078	b2074	139.5	2
b2079	b2074	139.5	2
b2080	b2080	191	0
b2081	b2081	147	0
b2082	b2082	469	0
b2085	b2085	203	1
b2086	b2086	203	0
b2087	b2087	44	0
b2090	b2090	100	0
b2091	b2096	308	3
b2092	b2096	308	3
b2093	b2096	308	3
b2094	b2096	308	3
b2095	b2096	308	3
b2096	b2096	308	3
b2097	b2097	128.5	0
b2098	b2098	128.5	0
b2099	b2098	128.5	0
b2100	b2098	128.5	0
b2101	b2101	52	0
b2102	b2102	65	0
b2103	b2104	223	0
b2104	b2104	223	0
b2105	b2105	60.5	2
b2106	b2106	60.5	2
b2107	b2107	219	0
b2108	b2111	293	0
b2109	b2111	293	0
b2110	b2111	293	0
b2111	b2111	293	0
b2112	b2112	263	0
b2113	b2113	66	0
b2114	b2114	66	0
b2119	b2119	307	0
b2120	b2119	307	0
b2121	b2119	307	0
b2122	b2119	307	0
b2123	b2123	281	0
b2124	b2124	47	0
b2125	b2126	111	0
b2126	b2126	111	0
b2127	b2127	111	0
b2128	b2131	211	0
b2129	b2131	211	0
b2130	b2131	211	0
b2131	b2131	211	0
b2132	b2132	98	0
b2133	b2133	98	0
b2134	b2134	174	0
b2135	b2135	85	0
b2136	b2136	85	0
b2137	b2137	53	0
b2138	b2138	138	0
b2139	b2139	148	0
b2140	b2140	119.5	0
b2141	b2141	119.5	0
[truncated: 2,161 more rows]
