# Supplementary material for: Optimal programs of pathway control: dissecting the influence of pathway topology and feedback inhibition on pathway regulation
Source: BMC Bioinformatics. 2015 May 16;16:163. doi: 10.1186/s12859-015-0587-z (PMC4433072; doi:10.1186/s12859-015-0587-z)
Supplement: Additional file 3 — Data on post-translational modifications. [file 12859_2015_587_MOESM3_ESM.xlsx]

## Sheet: SupplementalData2
Pathways-OrgID-GeneID	TSR-Pathway	Relative position	Relative promoter length	Nb. PTMs
LEU-DEG2-PWY:accph676:4628747	False	0	-0.21042	0
LEU-DEG2-PWY:accph676:4628530	False	0.333333	-0.0456467	0
LEU-DEG2-PWY:accph676:4631564	False	0.333333	-0.0456467	0
LEU-DEG2-PWY:accph676:4631555	False	0.666667	0.128033	0
LEU-DEG2-PWY:accph676:4631554	False	1	0.128033	0
LEU-DEG2-PWY:burcc776:5194093	False	0	-0.239417	0
LEU-DEG2-PWY:burcc776:5193362	False	0.333333	0.192614	0
LEU-DEG2-PWY:burcc776:5187591	False	0.333333	0.192614	0
LEU-DEG2-PWY:burcc776:5188309	False	0.333333	0.192614	0
LEU-DEG2-PWY:burcc776:5194258	False	0.333333	0.192614	0
LEU-DEG2-PWY:burcc776:5185724	False	0.333333	0.192614	0
LEU-DEG2-PWY:burcc776:5188308	False	0.666667	-0.160211	0
LEU-DEG2-PWY:burcc776:5188306	False	0.666667	-0.160211	0
LEU-DEG2-PWY:burcc776:5185783	False	1	0.207015	0
LEU-DEG2-PWY:burcc776:5193137	False	1	0.207015	0
LEU-DEG2-PWY:burcc776:5194423	False	1	0.207015	0
LEU-DEG2-PWY:burcc776:5187477	False	1	0.207015	0
LEU-DEG2-PWY:burcc776:5184515	False	1	0.207015	0
LEU-DEG2-PWY:mycua376:2737079	False	0	-0.510926	0
LEU-DEG2-PWY:mycua376:2732467	False	0.333333	0.346248	0
LEU-DEG2-PWY:mycua376:2728361	False	0.333333	0.346248	0
LEU-DEG2-PWY:mycua376:2730454	False	0.333333	0.346248	0
LEU-DEG2-PWY:mycua376:2737859	False	0.333333	0.346248	0
LEU-DEG2-PWY:mycua376:2738027	False	0.333333	0.346248	0
LEU-DEG2-PWY:mycua376:2732672	False	0.333333	0.346248	0
LEU-DEG2-PWY:mycua376:2737460	False	0.333333	0.346248	0
LEU-DEG2-PWY:mycua376:2734824	False	0.333333	0.346248	0
LEU-DEG2-PWY:mycua376:2738028	False	0.333333	0.346248	0
LEU-DEG2-PWY:mycua376:2726925	False	0.333333	0.346248	0
LEU-DEG2-PWY:mycua376:2730092	False	0.333333	0.346248	0
LEU-DEG2-PWY:mycua376:2737470	False	0.333333	0.346248	0
LEU-DEG2-PWY:mycua376:2730496	False	0.333333	0.346248	0
LEU-DEG2-PWY:mycua376:2731433	False	0.333333	0.346248	0
LEU-DEG2-PWY:mycua376:2729518	False	0.333333	0.346248	0
LEU-DEG2-PWY:mycua376:2737408	False	0.333333	0.346248	0
LEU-DEG2-PWY:mycua376:2730371	False	0.333333	0.346248	0
LEU-DEG2-PWY:mycua376:2731351	False	0.333333	0.346248	0
LEU-DEG2-PWY:mycua376:2730173	False	0.333333	0.346248	0
LEU-DEG2-PWY:mycua376:2730978	False	0.333333	0.346248	0
LEU-DEG2-PWY:mycua376:2727872	False	0.333333	0.346248	0
LEU-DEG2-PWY:mycua376:2734047	False	0.333333	0.346248	0
LEU-DEG2-PWY:mycua376:2734045	False	0.333333	0.346248	0
LEU-DEG2-PWY:mycua376:2734620	False	0.333333	0.346248	0
LEU-DEG2-PWY:mycua376:2732680	False	0.333333	0.346248	0
LEU-DEG2-PWY:mycua376:2734027	False	0.333333	0.346248	0
LEU-DEG2-PWY:mycua376:2734622	False	0.333333	0.346248	0
LEU-DEG2-PWY:mycua376:2738053	False	0.333333	0.346248	0
LEU-DEG2-PWY:mycua376:2732619	False	0.666667	0.713878	0
LEU-DEG2-PWY:mycua376:2733741	False	0.666667	0.713878	0
LEU-DEG2-PWY:mycua376:2732621	False	0.666667	0.713878	0
LEU-DEG2-PWY:mycua376:2737360	False	0.666667	0.713878	0
LEU-DEG2-PWY:mycua376:2730976	False	0.666667	0.713878	0
LEU-DEG2-PWY:mycua376:2733974	False	1	-0.549201	0
LEU-DEG2-PWY:rhils866:5849893	False	0	0.446834	0
LEU-DEG2-PWY:rhils866:5850805	False	0	0.446834	0
LEU-DEG2-PWY:rhils866:5828870	False	0.5	-0.223417	0
LEU-DEG2-PWY:rhils866:5828872	False	1	-0.223417	0
LEU-DEG2-PWY:rhils866:5828871	False	1	-0.223417	0
LEU-DEG2-PWY:metsp297:2626971	False	0	0.348883	0
LEU-DEG2-PWY:metsp297:2630263	False	0	0.348883	0
LEU-DEG2-PWY:metsp297:2627503	False	0	0.348883	0
LEU-DEG2-PWY:metsp297:2628697	False	0.333333	-0.160044	0
LEU-DEG2-PWY:metsp297:2624983	False	0.333333	-0.160044	0
LEU-DEG2-PWY:metsp297:2626210	False	0.333333	-0.160044	0
LEU-DEG2-PWY:metsp297:2628696	False	0.666667	-0.446651	0
LEU-DEG2-PWY:metsp297:2628695	False	0.666667	-0.446651	0
LEU-DEG2-PWY:metsp297:2628476	False	1	0.257812	0
LEU-DEG2-PWY:metsp297:2630047	False	1	0.257812	0
LEU-DEG2-PWY:metsp297:2628132	False	1	0.257812	0
LEU-DEG2-PWY:zunps1030:7033500	False	0	0.715752	0
LEU-DEG2-PWY:zunps1030:7033201	False	0	0.715752	0
LEU-DEG2-PWY:zunps1030:7032462	False	0.333333	0.00822703	0
LEU-DEG2-PWY:zunps1030:7033469	False	0.666667	-0.361989	0
LEU-DEG2-PWY:zunps1030:7032301	False	1	-0.361989	0
LEU-DEG2-PWY:catad1224:8965411	False	0	-0.264037	0
LEU-DEG2-PWY:catad1224:8962081	False	0.333333	-0.405996	0
LEU-DEG2-PWY:catad1224:8958066	False	0.333333	-0.405996	0
LEU-DEG2-PWY:catad1224:8961436	False	0.333333	-0.405996	0
LEU-DEG2-PWY:catad1224:8959484	False	0.333333	-0.405996	0
LEU-DEG2-PWY:catad1224:8964588	False	0.333333	-0.405996	0
LEU-DEG2-PWY:catad1224:8958273	False	0.333333	-0.405996	0
LEU-DEG2-PWY:catad1224:8957079	False	0.333333	-0.405996	0
LEU-DEG2-PWY:catad1224:8959914	False	0.333333	-0.405996	0
LEU-DEG2-PWY:catad1224:8962517	False	0.333333	-0.405996	0
LEU-DEG2-PWY:catad1224:8962152	False	0.333333	-0.405996	0
LEU-DEG2-PWY:catad1224:8959910	False	0.333333	-0.405996	0
LEU-DEG2-PWY:catad1224:8961961	False	0.666667	1.10963	0
LEU-DEG2-PWY:catad1224:8957132	False	0.666667	1.10963	0
LEU-DEG2-PWY:catad1224:8957131	False	0.666667	1.10963	0
LEU-DEG2-PWY:catad1224:8961965	False	1	-0.439596	0
LEU-DEG2-PWY:caucn1083:7584534	False	0	-0.279915	0
LEU-DEG2-PWY:caucn1083:7584619	False	0.333333	0.784926	0
LEU-DEG2-PWY:caucn1083:7584105	False	0.333333	0.784926	0
LEU-DEG2-PWY:caucn1083:7584133	False	0.333333	0.784926	0
LEU-DEG2-PWY:caucn1083:7582272	False	0.333333	0.784926	0
LEU-DEG2-PWY:caucn1083:7582185	False	0.333333	0.784926	0
LEU-DEG2-PWY:caucn1083:7582271	False	0.333333	0.784926	0
LEU-DEG2-PWY:caucn1083:7582184	False	0.333333	0.784926	0
LEU-DEG2-PWY:caucn1083:7581867	False	0.333333	0.784926	0
LEU-DEG2-PWY:caucn1083:7581866	False	0.333333	0.784926	0
LEU-DEG2-PWY:caucn1083:7584223	False	0.333333	0.784926	0
LEU-DEG2-PWY:caucn1083:7584132	False	0.666667	-0.0935333	0
LEU-DEG2-PWY:caucn1083:7584130	False	0.666667	-0.0935333	0
LEU-DEG2-PWY:caucn1083:7583295	False	1	-0.411478	0
LEU-DEG2-PWY:xanom1212:8707631	True	0	0.176197	0
LEU-DEG2-PWY:xanom1212:8708031	True	0.333333	-0.0412375	0
LEU-DEG2-PWY:xanom1212:8708030	True	0.666667	-0.0412375	0
LEU-DEG2-PWY:xanom1212:8705229	True	1	-0.0937216	0
LEU-DEG2-PWY:mycsj367:2674585	False	0	-0.677834	0
LEU-DEG2-PWY:mycsj367:2675249	False	0.333333	-0.0150035	0
LEU-DEG2-PWY:mycsj367:2672537	False	0.333333	-0.0150035	0
LEU-DEG2-PWY:mycsj367:2675412	False	0.333333	-0.0150035	0
LEU-DEG2-PWY:mycsj367:2674858	False	0.333333	-0.0150035	0
LEU-DEG2-PWY:mycsj367:2672534	False	0.333333	-0.0150035	0
LEU-DEG2-PWY:mycsj367:2672986	False	0.333333	-0.0150035	0
LEU-DEG2-PWY:mycsj367:2672987	False	0.333333	-0.0150035	0
LEU-DEG2-PWY:mycsj367:2672935	False	0.333333	-0.0150035	0
LEU-DEG2-PWY:mycsj367:2671300	False	0.333333	-0.0150035	0
LEU-DEG2-PWY:mycsj367:2674034	False	0.333333	-0.0150035	0
LEU-DEG2-PWY:mycsj367:2673154	False	0.333333	-0.0150035	0
LEU-DEG2-PWY:mycsj367:2673147	False	0.333333	-0.0150035	0
LEU-DEG2-PWY:mycsj367:2670791	False	0.333333	-0.0150035	0
LEU-DEG2-PWY:mycsj367:2673241	False	0.333333	-0.0150035	0
LEU-DEG2-PWY:mycsj367:2673799	False	0.333333	-0.0150035	0
LEU-DEG2-PWY:mycsj367:2673810	False	0.333333	-0.0150035	0
LEU-DEG2-PWY:mycsj367:2672704	False	0.333333	-0.0150035	0
LEU-DEG2-PWY:mycsj367:2675421	False	0.333333	-0.0150035	0
LEU-DEG2-PWY:mycsj367:2674823	False	0.333333	-0.0150035	0
LEU-DEG2-PWY:mycsj367:2672676	False	0.333333	-0.0150035	0
LEU-DEG2-PWY:mycsj367:2672706	False	0.333333	-0.0150035	0
LEU-DEG2-PWY:mycsj367:2675431	False	0.333333	-0.0150035	0
LEU-DEG2-PWY:mycsj367:2671459	False	0.333333	-0.0150035	0
LEU-DEG2-PWY:mycsj367:2672060	False	0.666667	0.342023	0
LEU-DEG2-PWY:mycsj367:2673626	False	0.666667	0.342023	0
LEU-DEG2-PWY:mycsj367:2672059	False	0.666667	0.342023	0
LEU-DEG2-PWY:mycsj367:2673769	False	1	0.350815	0
LEU-DEG2-PWY:borpe73:509602	False	0	0.0472934	0
LEU-DEG2-PWY:borpe73:510121	False	0	0.0472934	0
LEU-DEG2-PWY:borpe73:509218	False	0	0.0472934	0
LEU-DEG2-PWY:borpe73:508816	False	0	0.0472934	0
LEU-DEG2-PWY:borpe73:507297	False	0.333333	0.217887	0
LEU-DEG2-PWY:borpe73:507284	False	0.333333	0.217887	0
LEU-DEG2-PWY:borpe73:509917	False	0.333333	0.217887	0
LEU-DEG2-PWY:borpe73:510572	False	0.333333	0.217887	0
LEU-DEG2-PWY:borpe73:510571	False	0.333333	0.217887	0
LEU-DEG2-PWY:borpe73:507177	False	0.333333	0.217887	0
LEU-DEG2-PWY:borpe73:507188	False	0.666667	-0.16046	0
LEU-DEG2-PWY:borpe73:507187	False	0.666667	-0.16046	0
LEU-DEG2-PWY:borpe73:509060	False	1	-0.104721	0
LEU-DEG2-PWY:borpe73:508977	False	1	-0.104721	0
LEU-DEG2-PWY:borpe73:507242	False	1	-0.104721	0
LEU-DEG2-PWY:xanca1349:10152916	True	0	0.0158924	0
LEU-DEG2-PWY:xanca1349:10154657	True	0.333333	0.00882913	0
LEU-DEG2-PWY:xanca1349:10154656	True	0.666667	0.00882913	0
LEU-DEG2-PWY:xanca1349:10155326	True	1	-0.0335507	0
LEU-DEG2-PWY:artat577:3947722	True	0	-0.102436	0
LEU-DEG2-PWY:artat577:3949516	True	0.5	0.102436	0
LEU-DEG2-PWY:artat577:3950728	True	1	nan	0
LEU-DEG2-PWY:borpa72:428507	False	0	0.174933	0
LEU-DEG2-PWY:borpa72:426930	False	0	0.174933	0
LEU-DEG2-PWY:borpa72:426838	False	0	0.174933	0
LEU-DEG2-PWY:borpa72:429412	False	0	0.174933	0
LEU-DEG2-PWY:borpa72:426964	False	0.333333	0.135862	0
LEU-DEG2-PWY:borpa72:427328	False	0.333333	0.135862	0
LEU-DEG2-PWY:borpa72:425979	False	0.333333	0.135862	0
LEU-DEG2-PWY:borpa72:429652	False	0.333333	0.135862	0
LEU-DEG2-PWY:borpa72:427658	False	0.333333	0.135862	0
LEU-DEG2-PWY:borpa72:428988	False	0.333333	0.135862	0
LEU-DEG2-PWY:borpa72:429111	False	0.333333	0.135862	0
LEU-DEG2-PWY:borpa72:427331	False	0.666667	-0.320563	0
LEU-DEG2-PWY:borpa72:427332	False	0.666667	-0.320563	0
LEU-DEG2-PWY:borpa72:428214	False	1	0.00976783	0
LEU-DEG2-PWY:borpa72:425352	False	1	0.00976783	0
LEU-DEG2-PWY:borpa72:429263	False	1	0.00976783	0
LEU-DEG2-PWY:borpa72:425423	False	1	0.00976783	0
LEU-DEG2-PWY:brua1566:3900872	False	0	-0.155848	0
LEU-DEG2-PWY:brua1566:3900873	False	0	-0.155848	0
LEU-DEG2-PWY:brua1566:3902446	False	0.333333	0.0519492	0
LEU-DEG2-PWY:brua1566:3902445	False	0.666667	0.0519492	0
LEU-DEG2-PWY:brua1566:3902443	False	1	0.0519492	0
LEU-DEG2-PWY:metpp603:4155713	False	0	-0.142735	0
LEU-DEG2-PWY:metpp603:4152123	False	0.25	-0.00967698	0
LEU-DEG2-PWY:metpp603:4152119	False	0.5	0.341114	0
LEU-DEG2-PWY:metpp603:4152121	False	0.75	-0.00967698	0
LEU-DEG2-PWY:metpp603:4152118	False	1	-0.179024	0
LEU-DEG2-PWY:ralso49:980304	False	0	-1.4027	0
LEU-DEG2-PWY:ralso49:982203	False	0	-1.4027	0
LEU-DEG2-PWY:ralso49:980328	False	0	-1.4027	0
LEU-DEG2-PWY:ralso49:977018	False	0.333333	-0.907745	0
LEU-DEG2-PWY:ralso49:978021	False	0.333333	-0.907745	0
LEU-DEG2-PWY:ralso49:982361	False	0.666667	3.22215	0
LEU-DEG2-PWY:ralso49:982365	False	1	-0.911704	0
LEU-DEG2-PWY:mycma173:2698721	False	0	-0.500039	0
LEU-DEG2-PWY:mycma173:2697049	False	0.5	0.418599	0
LEU-DEG2-PWY:mycma173:2696793	False	0.5	0.418599	0
LEU-DEG2-PWY:mycma173:2697520	False	0.5	0.418599	0
LEU-DEG2-PWY:mycma173:2699520	False	0.5	0.418599	0
LEU-DEG2-PWY:mycma173:2694946	False	0.5	0.418599	0
LEU-DEG2-PWY:mycma173:2695104	False	0.5	0.418599	0
LEU-DEG2-PWY:mycma173:2696407	False	0.5	0.418599	0
LEU-DEG2-PWY:mycma173:2698342	False	0.5	0.418599	0
LEU-DEG2-PWY:mycma173:2696455	False	0.5	0.418599	0
LEU-DEG2-PWY:mycma173:2695487	False	0.5	0.418599	0
LEU-DEG2-PWY:mycma173:2699683	False	0.5	0.418599	0
LEU-DEG2-PWY:mycma173:2699133	False	0.5	0.418599	0
LEU-DEG2-PWY:mycma173:2699701	False	0.5	0.418599	0
LEU-DEG2-PWY:mycma173:2699693	False	0.5	0.418599	0
LEU-DEG2-PWY:mycma173:2699134	False	0.5	0.418599	0
LEU-DEG2-PWY:mycma173:2697446	False	0.5	0.418599	0
LEU-DEG2-PWY:mycma173:2697341	False	0.5	0.418599	0
LEU-DEG2-PWY:mycma173:2698493	False	0.5	0.418599	0
LEU-DEG2-PWY:mycma173:2699142	False	0.5	0.418599	0
LEU-DEG2-PWY:mycma173:2695517	False	0.5	0.418599	0
LEU-DEG2-PWY:mycma173:2696340	False	0.5	0.418599	0
LEU-DEG2-PWY:mycma173:2697019	False	0.5	0.418599	0
LEU-DEG2-PWY:mycma173:2697018	False	0.5	0.418599	0
LEU-DEG2-PWY:mycma173:2699532	False	0.5	0.418599	0
LEU-DEG2-PWY:mycma173:2696794	False	1	0.0814396	0
LEU-DEG2-PWY:mycma173:2696795	False	1	0.0814396	0
LEU-DEG2-PWY:mycma173:2699040	False	1	0.0814396	0
LEU-DEG2-PWY:mycma173:2697822	False	1	0.0814396	0
LEU-DEG2-PWY:bur38143:1067145	False	0	0.445242	0
LEU-DEG2-PWY:bur38143:1069411	False	0	0.445242	0
LEU-DEG2-PWY:bur38143:1067872	False	0.333333	0.0440625	0
LEU-DEG2-PWY:bur38143:1065443	False	0.333333	0.0440625	0
LEU-DEG2-PWY:bur38143:1069978	False	0.333333	0.0440625	0
LEU-DEG2-PWY:bur38143:1063620	False	0.333333	0.0440625	0
LEU-DEG2-PWY:bur38143:1071417	False	0.333333	0.0440625	0
LEU-DEG2-PWY:bur38143:1063735	False	0.333333	0.0440625	0
LEU-DEG2-PWY:bur38143:1069977	False	0.333333	0.0440625	0
LEU-DEG2-PWY:bur38143:1070401	False	0.333333	0.0440625	0
LEU-DEG2-PWY:bur38143:1064867	False	0.333333	0.0440625	0
LEU-DEG2-PWY:bur38143:1065447	False	0.333333	0.0440625	0
LEU-DEG2-PWY:bur38143:1070345	False	0.333333	0.0440625	0
LEU-DEG2-PWY:bur38143:1067352	False	0.333333	0.0440625	0
LEU-DEG2-PWY:bur38143:1063806	False	0.333333	0.0440625	0
LEU-DEG2-PWY:bur38143:1068378	False	0.333333	0.0440625	0
LEU-DEG2-PWY:bur38143:1070344	False	0.333333	0.0440625	0
LEU-DEG2-PWY:bur38143:1063947	False	0.333333	0.0440625	0
LEU-DEG2-PWY:bur38143:1064144	False	0.333333	0.0440625	0
LEU-DEG2-PWY:bur38143:1064145	False	0.333333	0.0440625	0
LEU-DEG2-PWY:bur38143:1064156	False	0.333333	0.0440625	0
LEU-DEG2-PWY:bur38143:1064870	False	0.666667	-0.52917	0
LEU-DEG2-PWY:bur38143:1064234	False	1	0.0398661	0
LEU-DEG2-PWY:bur38143:1069718	False	1	0.0398661	0
LEU-DEG2-PWY:bur38143:1068432	False	1	0.0398661	0
LEU-DEG2-PWY:thet8762:5103357	True	0	0.0161491	0
LEU-DEG2-PWY:thet8762:5104025	True	0.5	0.0484474	0
LEU-DEG2-PWY:thet8762:5104007	True	1	-0.0645965	0
LEU-DEG2-PWY:rhop2323:2372582	False	0	0.0297896	0
LEU-DEG2-PWY:rhop2323:2369681	False	0	0.0297896	0
LEU-DEG2-PWY:rhop2323:2371715	False	0	0.0297896	0
LEU-DEG2-PWY:rhop2323:2371059	False	0.25	0.12952	0
LEU-DEG2-PWY:rhop2323:2372420	False	0.25	0.12952	0
LEU-DEG2-PWY:rhop2323:2372413	False	0.5	-0.0531031	0
LEU-DEG2-PWY:rhop2323:2372414	False	0.75	-0.0531031	0
LEU-DEG2-PWY:rhop2323:2372412	False	1	-0.0531031	0
LEU-DEG2-PWY:psesm47:763045	False	0	0.314664	0
LEU-DEG2-PWY:psesm47:760651	False	0	0.314664	0
LEU-DEG2-PWY:psesm47:764370	False	0.333333	0.0843217	0
LEU-DEG2-PWY:psesm47:764371	False	0.666667	0.0843217	0
LEU-DEG2-PWY:psesm47:764369	False	1	-0.483308	0
LEU-DEG2-PWY:bdeba108:744504	True	0	0.463175	0
LEU-DEG2-PWY:bdeba108:744923	True	0	0.463175	0
LEU-DEG2-PWY:bdeba108:744609	True	0	0.463175	0
LEU-DEG2-PWY:bdeba108:744644	True	0.333333	nan	0
LEU-DEG2-PWY:bdeba108:746046	True	0.666667	-0.231587	0
LEU-DEG2-PWY:bdeba108:746050	True	1	-0.231587	0
LEU-DEG2-PWY:stemr1323:9694384	False	0	-0.0648672	0
LEU-DEG2-PWY:stemr1323:9697458	False	0.333333	0.0125182	0
LEU-DEG2-PWY:stemr1323:9696089	False	0.333333	0.0125182	0
LEU-DEG2-PWY:stemr1323:9696087	False	0.666667	0.117216	0
LEU-DEG2-PWY:stemr1323:9696812	False	1	-0.0648672	0
LEU-DEG2-PWY:fra103:3891081	False	0	-0.689379	0
LEU-DEG2-PWY:fra103:3887175	False	0.5	0.689379	0
LEU-DEG2-PWY:fra103:3889526	False	1	nan	0
LEU-DEG2-PWY:fra103:3889663	False	1	nan	0
LEU-DEG2-PWY:frean104:3873443	False	0	2.07748	0
LEU-DEG2-PWY:frean104:3879918	False	0.25	-0.102395	0
LEU-DEG2-PWY:frean104:3873743	False	0.25	-0.102395	0
LEU-DEG2-PWY:frean104:3873742	False	0.25	-0.102395	0
LEU-DEG2-PWY:frean104:3878152	False	0.25	-0.102395	0
LEU-DEG2-PWY:frean104:3878442	False	0.25	-0.102395	0
LEU-DEG2-PWY:frean104:3878599	False	0.25	-0.102395	0
LEU-DEG2-PWY:frean104:3877769	False	0.25	-0.102395	0
LEU-DEG2-PWY:frean104:3875251	False	0.25	-0.102395	0
LEU-DEG2-PWY:frean104:3875656	False	0.25	-0.102395	0
LEU-DEG2-PWY:frean104:3875657	False	0.25	-0.102395	0
LEU-DEG2-PWY:frean104:3877273	False	0.25	-0.102395	0
LEU-DEG2-PWY:frean104:3878695	False	0.25	-0.102395	0
LEU-DEG2-PWY:frean104:3874762	False	0.25	-0.102395	0
LEU-DEG2-PWY:frean104:3878274	False	0.25	-0.102395	0
LEU-DEG2-PWY:frean104:3874441	False	0.25	-0.102395	0
LEU-DEG2-PWY:frean104:3878600	False	0.25	-0.102395	0
LEU-DEG2-PWY:frean104:3878601	False	0.25	-0.102395	0
LEU-DEG2-PWY:frean104:3875138	False	0.25	-0.102395	0
LEU-DEG2-PWY:frean104:3877657	False	0.25	-0.102395	0
LEU-DEG2-PWY:frean104:3879726	False	0.25	-0.102395	0
LEU-DEG2-PWY:frean104:3878439	False	0.25	-0.102395	0
LEU-DEG2-PWY:frean104:3875802	False	0.5	-0.994385	0
LEU-DEG2-PWY:frean104:3874759	False	0.75	-0.547168	0
LEU-DEG2-PWY:frean104:3874840	False	1	-0.433531	0
LEU-DEG2-PWY:frean104:3875017	False	1	-0.433531	0
LEU-DEG2-PWY:psepk48:756069	False	0	0.315965	0
LEU-DEG2-PWY:psepk48:753264	False	0	0.315965	0
LEU-DEG2-PWY:psepk48:757249	False	0	0.315965	0
LEU-DEG2-PWY:psepk48:755076	False	0.25	0.371372	0
LEU-DEG2-PWY:psepk48:753687	False	0.25	0.371372	0
LEU-DEG2-PWY:psepk48:753691	False	0.5	-0.0913454	0
LEU-DEG2-PWY:psepk48:753688	False	0.5	-0.0913454	0
LEU-DEG2-PWY:psepk48:753689	False	0.75	-0.0913454	0
LEU-DEG2-PWY:psepk48:756197	False	1	-0.504646	0
LEU-DEG2-PWY:psepk48:753289	False	1	-0.504646	0
LEU-DEG2-PWY:rhime324:2376761	True	0	0.39632	0
LEU-DEG2-PWY:rhime324:2377885	True	0	0.39632	0
LEU-DEG2-PWY:rhime324:2377884	True	0	0.39632	0
LEU-DEG2-PWY:rhime324:2376235	True	0	0.39632	0
LEU-DEG2-PWY:rhime324:2375453	True	0.25	-0.233607	0
LEU-DEG2-PWY:rhime324:2375454	True	0.5	-0.0542378	0
LEU-DEG2-PWY:rhime324:2375455	True	0.5	-0.0542378	0
LEU-DEG2-PWY:rhime324:2375457	True	0.75	-0.0542378	0
LEU-DEG2-PWY:rhime324:2375456	True	1	-0.0542378	0
LEU-DEG2-PWY:ralej137:986318	False	0	0.717703	0
LEU-DEG2-PWY:ralej137:988837	False	0.333333	-0.166562	0
LEU-DEG2-PWY:ralej137:988830	False	0.333333	-0.166562	0
LEU-DEG2-PWY:ralej137:989430	False	0.333333	-0.166562	0
LEU-DEG2-PWY:ralej137:989713	False	0.333333	-0.166562	0
LEU-DEG2-PWY:ralej137:988917	False	0.333333	-0.166562	0
LEU-DEG2-PWY:ralej137:988839	False	0.333333	-0.166562	0
LEU-DEG2-PWY:ralej137:983604	False	0.333333	-0.166562	0
LEU-DEG2-PWY:ralej137:983959	False	0.333333	-0.166562	0
LEU-DEG2-PWY:ralej137:989730	False	0.333333	-0.166562	0
LEU-DEG2-PWY:ralej137:985955	False	0.333333	-0.166562	0
LEU-DEG2-PWY:ralej137:983128	False	0.333333	-0.166562	0
LEU-DEG2-PWY:ralej137:985847	False	0.333333	-0.166562	0
LEU-DEG2-PWY:ralej137:989889	False	0.333333	-0.166562	0
LEU-DEG2-PWY:ralej137:989728	False	0.333333	-0.166562	0
LEU-DEG2-PWY:ralej137:987096	False	0.333333	-0.166562	0
LEU-DEG2-PWY:ralej137:985969	False	0.333333	-0.166562	0
LEU-DEG2-PWY:ralej137:988697	False	0.333333	-0.166562	0
LEU-DEG2-PWY:ralej137:984753	False	0.333333	-0.166562	0
LEU-DEG2-PWY:ralej137:987294	False	0.333333	-0.166562	0
LEU-DEG2-PWY:ralej137:988706	False	0.666667	-0.600968	0
LEU-DEG2-PWY:ralej137:983144	False	0.666667	-0.600968	0
LEU-DEG2-PWY:ralej137:988920	False	0.666667	-0.600968	0
LEU-DEG2-PWY:ralej137:988708	False	1	0.049826	0
LEU-DEG2-PWY:ralej137:987791	False	1	0.049826	0
LEU-DEG2-PWY:ralej137:989152	False	1	0.049826	0
LEU-DEG2-PWY:ralej137:983146	False	1	0.049826	0
LEU-DEG2-PWY:ralej137:984709	False	1	0.049826	0
LEU-DEG2-PWY:flab31035:7095505	False	0	-3.716	0
LEU-DEG2-PWY:flab31035:7093857	False	0.333333	-2.0989	0
LEU-DEG2-PWY:flab31035:7095850	False	0.666667	9.27615	0
LEU-DEG2-PWY:flab31035:7093649	False	1	-3.46125	0
LEU-DEG2-PWY:psea8610:4210747	False	0	0.396662	0
LEU-DEG2-PWY:psea8610:4209321	False	0.333333	0.0342522	0
LEU-DEG2-PWY:psea8610:4205572	False	0.333333	0.0342522	0
LEU-DEG2-PWY:psea8610:4210179	False	0.333333	0.0342522	0
LEU-DEG2-PWY:psea8610:4210079	False	0.333333	0.0342522	0
LEU-DEG2-PWY:psea8610:4205839	False	0.333333	0.0342522	0
LEU-DEG2-PWY:psea8610:4208919	False	0.333333	0.0342522	0
LEU-DEG2-PWY:psea8610:4206511	False	0.333333	0.0342522	0
LEU-DEG2-PWY:psea8610:4209788	False	0.333333	0.0342522	0
LEU-DEG2-PWY:psea8610:4206842	False	0.333333	0.0342522	0
LEU-DEG2-PWY:psea8610:4208920	False	0.666667	-0.0143638	0
LEU-DEG2-PWY:psea8610:4206843	False	0.666667	-0.0143638	0
LEU-DEG2-PWY:psea8610:4206846	False	1	-0.416551	0
LEU-DEG2-PWY:lepin77:393771	False	0	nan	0
LEU-DEG2-PWY:lepin77:391741	False	0.25	-0.213086	0
LEU-DEG2-PWY:lepin77:393911	False	0.25	-0.213086	0
LEU-DEG2-PWY:lepin77:393504	False	0.5	0.478145	0
LEU-DEG2-PWY:lepin77:395871	False	0.75	-1.23174	0
LEU-DEG2-PWY:lepin77:391993	False	1	0.966685	0
LEU-DEG2-PWY:mycbp371:2683505	False	0	-0.510718	0
LEU-DEG2-PWY:mycbp371:2682847	False	0.333333	-0.252822	0
LEU-DEG2-PWY:mycbp371:2685729	False	0.333333	-0.252822	0
LEU-DEG2-PWY:mycbp371:2684137	False	0.333333	-0.252822	0
LEU-DEG2-PWY:mycbp371:2682695	False	0.333333	-0.252822	0
LEU-DEG2-PWY:mycbp371:2682846	False	0.333333	-0.252822	0
LEU-DEG2-PWY:mycbp371:2685728	False	0.333333	-0.252822	0
LEU-DEG2-PWY:mycbp371:2684138	False	0.333333	-0.252822	0
LEU-DEG2-PWY:mycbp371:2682223	False	0.333333	-0.252822	0
LEU-DEG2-PWY:mycbp371:2685369	False	0.333333	-0.252822	0
LEU-DEG2-PWY:mycbp371:2687214	False	0.333333	-0.252822	0
LEU-DEG2-PWY:mycbp371:2682669	False	0.333333	-0.252822	0
LEU-DEG2-PWY:mycbp371:2682694	False	0.333333	-0.252822	0
LEU-DEG2-PWY:mycbp371:2682161	False	0.333333	-0.252822	0
LEU-DEG2-PWY:mycbp371:2685337	False	0.333333	-0.252822	0
LEU-DEG2-PWY:mycbp371:2682169	False	0.333333	-0.252822	0
LEU-DEG2-PWY:mycbp371:2685766	False	0.333333	-0.252822	0
LEU-DEG2-PWY:mycbp371:2683186	False	0.333333	-0.252822	0
LEU-DEG2-PWY:mycbp371:2683242	False	0.333333	-0.252822	0
LEU-DEG2-PWY:mycbp371:2685339	False	0.333333	-0.252822	0
LEU-DEG2-PWY:mycbp371:2686626	False	0.333333	-0.252822	0
LEU-DEG2-PWY:mycbp371:2683895	False	0.333333	-0.252822	0
LEU-DEG2-PWY:mycbp371:2683896	False	0.333333	-0.252822	0
LEU-DEG2-PWY:mycbp371:2683175	False	0.333333	-0.252822	0
LEU-DEG2-PWY:mycbp371:2684254	False	0.666667	-0.397822	0
LEU-DEG2-PWY:mycbp371:2684255	False	0.666667	-0.397822	0
LEU-DEG2-PWY:mycbp371:2684323	False	0.666667	-0.397822	0
LEU-DEG2-PWY:mycbp371:2683283	False	0.666667	-0.397822	0
LEU-DEG2-PWY:mycbp371:2684178	False	1	1.16136	0
LEU-DEG2-PWY:mycta375:2733691	False	0	nan	0
LEU-DEG2-PWY:mycta375:2734162	False	0.5	-0.128344	0
LEU-DEG2-PWY:mycta375:2734193	False	0.5	-0.128344	0
LEU-DEG2-PWY:mycta375:2728923	False	0.5	-0.128344	0
LEU-DEG2-PWY:mycta375:2732949	False	0.5	-0.128344	0
LEU-DEG2-PWY:mycta375:2734179	False	0.5	-0.128344	0
LEU-DEG2-PWY:mycta375:2731218	False	0.5	-0.128344	0
LEU-DEG2-PWY:mycta375:2730693	False	0.5	-0.128344	0
LEU-DEG2-PWY:mycta375:2729947	False	0.5	-0.128344	0
LEU-DEG2-PWY:mycta375:2733933	False	0.5	-0.128344	0
LEU-DEG2-PWY:mycta375:2731819	False	0.5	-0.128344	0
LEU-DEG2-PWY:mycta375:2733947	False	0.5	-0.128344	0
LEU-DEG2-PWY:mycta375:2730238	False	0.5	-0.128344	0
LEU-DEG2-PWY:mycta375:2730854	False	0.5	-0.128344	0
LEU-DEG2-PWY:mycta375:2730190	False	0.5	-0.128344	0
LEU-DEG2-PWY:mycta375:2729390	False	0.5	-0.128344	0
LEU-DEG2-PWY:mycta375:2727520	False	0.5	-0.128344	0
LEU-DEG2-PWY:mycta375:2732151	False	0.5	-0.128344	0
LEU-DEG2-PWY:mycta375:2728887	False	0.5	-0.128344	0
LEU-DEG2-PWY:mycta375:2732849	False	0.5	-0.128344	0
LEU-DEG2-PWY:mycta375:2730188	False	0.5	-0.128344	0
LEU-DEG2-PWY:mycta375:2730697	False	1	0.128344	0
LEU-DEG2-PWY:mycta375:2730695	False	1	0.128344	0
LEU-DEG2-PWY:mycta375:2729226	False	1	0.128344	0
LEU-DEG2-PWY:braja100:733121	False	0	0.138761	0
LEU-DEG2-PWY:braja100:730191	False	0	0.138761	0
LEU-DEG2-PWY:braja100:729477	False	0	0.138761	0
LEU-DEG2-PWY:braja100:729305	False	0.333333	-0.239729	0
LEU-DEG2-PWY:braja100:725348	False	0.333333	-0.239729	0
LEU-DEG2-PWY:braja100:725347	False	0.333333	-0.239729	0
LEU-DEG2-PWY:braja100:730845	False	0.333333	-0.239729	0
LEU-DEG2-PWY:braja100:729307	False	0.333333	-0.239729	0
LEU-DEG2-PWY:braja100:725333	False	0.333333	-0.239729	0
LEU-DEG2-PWY:braja100:725332	False	0.333333	-0.239729	0
LEU-DEG2-PWY:braja100:727327	False	0.333333	-0.239729	0
LEU-DEG2-PWY:braja100:725337	False	0.666667	0.200555	0
LEU-DEG2-PWY:braja100:725338	False	0.666667	0.200555	0
LEU-DEG2-PWY:braja100:727329	False	0.666667	0.200555	0
LEU-DEG2-PWY:braja100:727328	False	0.666667	0.200555	0
LEU-DEG2-PWY:braja100:725208	False	1	-0.099588	0
LEU-DEG2-PWY:braja100:730140	False	1	-0.099588	0
LEU-DEG2-PWY:braja100:727330	False	1	-0.099588	0
LEU-DEG2-PWY:ralme543:3729496	False	0	0.0443913	0
LEU-DEG2-PWY:ralme543:3741309	False	0.333333	0.465431	0
LEU-DEG2-PWY:ralme543:3739397	False	0.333333	0.465431	0
LEU-DEG2-PWY:ralme543:3739400	False	0.333333	0.465431	0
LEU-DEG2-PWY:ralme543:3743088	False	0.333333	0.465431	0
LEU-DEG2-PWY:ralme543:3739401	False	0.666667	-0.0393513	0
LEU-DEG2-PWY:ralme543:3739399	False	0.666667	-0.0393513	0
LEU-DEG2-PWY:ralme543:3741294	False	1	-0.470471	0
LEU-DEG2-PWY:ralme543:3742211	False	1	-0.470471	0
LEU-DEG2-PWY:ralme543:3741836	False	1	-0.470471	0
LEU-DEG2-PWY:mycab368:2664873	False	0	-0.941421	0
LEU-DEG2-PWY:mycab368:2666683	False	0.333333	-0.523011	0
LEU-DEG2-PWY:mycab368:2665947	False	0.333333	-0.523011	0
LEU-DEG2-PWY:mycab368:2666680	False	0.333333	-0.523011	0
LEU-DEG2-PWY:mycab368:2664059	False	0.333333	-0.523011	0
LEU-DEG2-PWY:mycab368:2668043	False	0.333333	-0.523011	0
LEU-DEG2-PWY:mycab368:2664048	False	0.333333	-0.523011	0
LEU-DEG2-PWY:mycab368:2664823	False	0.333333	-0.523011	0
LEU-DEG2-PWY:mycab368:2664041	False	0.333333	-0.523011	0
LEU-DEG2-PWY:mycab368:2665183	False	0.333333	-0.523011	0
LEU-DEG2-PWY:mycab368:2665481	False	0.333333	-0.523011	0
LEU-DEG2-PWY:mycab368:2666476	False	0.333333	-0.523011	0
LEU-DEG2-PWY:mycab368:2665237	False	0.333333	-0.523011	0
LEU-DEG2-PWY:mycab368:2665863	False	0.333333	-0.523011	0
LEU-DEG2-PWY:mycab368:2667050	False	0.666667	2.1827	0
LEU-DEG2-PWY:mycab368:2667051	False	0.666667	2.1827	0
LEU-DEG2-PWY:mycab368:2666682	False	0.666667	2.1827	0
LEU-DEG2-PWY:mycab368:2666681	False	0.666667	2.1827	0
LEU-DEG2-PWY:mycab368:2665677	False	0.666667	2.1827	0
LEU-DEG2-PWY:mycab368:2668433	False	0.666667	2.1827	0
LEU-DEG2-PWY:mycab368:2668504	False	1	-0.718269	0
LEU-DEG2-PWY:gorb4880:6032508	False	0	-0.601477	0
LEU-DEG2-PWY:gorb4880:6031530	False	0.333333	0.481181	0
LEU-DEG2-PWY:gorb4880:6029162	False	0.333333	0.481181	0
LEU-DEG2-PWY:gorb4880:6033290	False	0.333333	0.481181	0
LEU-DEG2-PWY:gorb4880:6029164	False	0.333333	0.481181	0
LEU-DEG2-PWY:gorb4880:6031415	False	0.333333	0.481181	0
LEU-DEG2-PWY:gorb4880:6030818	False	0.333333	0.481181	0
LEU-DEG2-PWY:gorb4880:6030353	False	0.333333	0.481181	0
LEU-DEG2-PWY:gorb4880:6031528	False	0.333333	0.481181	0
LEU-DEG2-PWY:gorb4880:6030696	False	0.333333	0.481181	0
LEU-DEG2-PWY:gorb4880:6030434	False	0.333333	0.481181	0
LEU-DEG2-PWY:gorb4880:6032930	False	0.333333	0.481181	0
LEU-DEG2-PWY:gorb4880:6032929	False	0.666667	0.413014	0
LEU-DEG2-PWY:gorb4880:6032928	False	0.666667	0.413014	0
LEU-DEG2-PWY:gorb4880:6029433	False	0.666667	0.413014	0
LEU-DEG2-PWY:gorb4880:6031939	False	0.666667	0.413014	0
LEU-DEG2-PWY:gorb4880:6030249	False	1	-0.292719	0
LEU-DEG2-PWY:brua3567:3912311	False	0	-0.183741	0
LEU-DEG2-PWY:brua3567:3914035	False	0.333333	0.0612469	0
LEU-DEG2-PWY:brua3567:3914034	False	0.666667	0.0612469	0
LEU-DEG2-PWY:brua3567:3914032	False	1	0.0612469	0
LEU-DEG2-PWY:strco55:1796453	False	0	2.67492	3
LEU-DEG2-PWY:strco55:1798520	False	0	2.67492	3
LEU-DEG2-PWY:strco55:1798294	False	0.333333	-0.95562	0
LEU-DEG2-PWY:strco55:1801044	False	0.333333	-0.95562	0
LEU-DEG2-PWY:strco55:1795747	False	0.333333	-0.95562	0
LEU-DEG2-PWY:strco55:1798293	False	0.333333	-0.95562	0
LEU-DEG2-PWY:strco55:1794268	False	0.333333	-0.95562	0
LEU-DEG2-PWY:strco55:1800758	False	0.333333	-0.95562	0
LEU-DEG2-PWY:strco55:1795003	False	0.666667	-0.487543	0
LEU-DEG2-PWY:strco55:1795745	False	0.666667	-0.487543	0
LEU-DEG2-PWY:strco55:1800305	False	0.666667	-0.487543	0
LEU-DEG2-PWY:strco55:1795746	False	0.666667	-0.487543	0
LEU-DEG2-PWY:strco55:1800826	False	0.666667	-0.487543	0
LEU-DEG2-PWY:strco55:1795005	False	1	-1.23176	0
LEU-DEG2-PWY:azo57308:2269553	False	0	0.35716	0
LEU-DEG2-PWY:azo57308:2268378	False	0	0.35716	0
LEU-DEG2-PWY:azo57308:2266727	False	0.333333	0.656875	0
LEU-DEG2-PWY:azo57308:2269878	False	0.333333	0.656875	0
LEU-DEG2-PWY:azo57308:2268950	False	0.333333	0.656875	0
LEU-DEG2-PWY:azo57308:2267587	False	0.666667	-0.282232	0
LEU-DEG2-PWY:azo57308:2266246	False	1	-0.731804	0
LEU-DEG2-PWY:conwi1156:8014235	True	0	0.0411856	0
LEU-DEG2-PWY:conwi1156:8013345	True	0	0.0411856	0
LEU-DEG2-PWY:conwi1156:8012524	True	0.333333	0.335866	0
LEU-DEG2-PWY:conwi1156:8010288	True	0.333333	0.335866	0
LEU-DEG2-PWY:conwi1156:8011396	True	0.333333	0.335866	0
LEU-DEG2-PWY:conwi1156:8013483	True	0.333333	0.335866	0
LEU-DEG2-PWY:conwi1156:8013129	True	0.333333	0.335866	0
LEU-DEG2-PWY:conwi1156:8013485	True	0.333333	0.335866	0
LEU-DEG2-PWY:conwi1156:8009873	True	0.666667	-0.0771506	0
LEU-DEG2-PWY:conwi1156:8009872	True	0.666667	-0.0771506	0
LEU-DEG2-PWY:conwi1156:8012031	True	1	-0.299901	0
LEU-DEG2-PWY:conwi1156:8009871	True	1	-0.299901	0
LEU-DEG2-PWY:conwi1156:8014645	True	1	-0.299901	0
LEU-DEG2-PWY:strrd1223:8997892	True	0	-0.459277	0
LEU-DEG2-PWY:strrd1223:8997558	True	0	-0.459277	0
LEU-DEG2-PWY:strrd1223:8998897	True	0	-0.459277	0
LEU-DEG2-PWY:strrd1223:8993785	True	0.333333	0.190386	0
LEU-DEG2-PWY:strrd1223:8996539	True	0.333333	0.190386	0
LEU-DEG2-PWY:strrd1223:8991416	True	0.333333	0.190386	0
LEU-DEG2-PWY:strrd1223:8991129	True	0.333333	0.190386	0
LEU-DEG2-PWY:strrd1223:8998238	True	0.333333	0.190386	0
LEU-DEG2-PWY:strrd1223:8998988	True	0.333333	0.190386	0
LEU-DEG2-PWY:strrd1223:8993793	True	0.333333	0.190386	0
LEU-DEG2-PWY:strrd1223:8995936	True	0.333333	0.190386	0
LEU-DEG2-PWY:strrd1223:8998031	True	0.666667	0.444005	0
LEU-DEG2-PWY:strrd1223:8993620	True	0.666667	0.444005	0
LEU-DEG2-PWY:strrd1223:8992356	True	0.666667	0.444005	0
LEU-DEG2-PWY:strrd1223:8998030	True	0.666667	0.444005	0
LEU-DEG2-PWY:strrd1223:8993621	True	0.666667	0.444005	0
LEU-DEG2-PWY:strrd1223:8995578	True	0.666667	0.444005	0
LEU-DEG2-PWY:strrd1223:8993740	True	1	-0.175114	0
LEU-DEG2-PWY:strrd1223:8998029	True	1	-0.175114	0
LEU-DEG2-PWY:stek2384:2792785	False	0	-0.073375	0
LEU-DEG2-PWY:stek2384:2794540	False	0.333333	0.0141601	0
LEU-DEG2-PWY:stek2384:2796144	False	0.333333	0.0141601	0
LEU-DEG2-PWY:stek2384:2794539	False	0.666667	0.13259	0
LEU-DEG2-PWY:stek2384:2794538	False	0.666667	0.13259	0
LEU-DEG2-PWY:stek2384:2795426	False	1	-0.073375	0
LEU-DEG2-PWY:messb1190:8428771	False	0	-0.00157777	0
LEU-DEG2-PWY:messb1190:8428151	False	0.5	-0.143577	0
LEU-DEG2-PWY:messb1190:8428150	False	1	0.145154	0
LEU-DEG2-PWY:messb1190:8428142	False	1	0.145154	0
LEU-DEG2-PWY:rhocs797:5318836	False	0	-0.229562	0
LEU-DEG2-PWY:rhocs797:5316059	False	0	-0.229562	0
LEU-DEG2-PWY:rhocs797:5318167	False	0.333333	0.842402	0
LEU-DEG2-PWY:rhocs797:5318083	False	0.333333	0.842402	0
LEU-DEG2-PWY:rhocs797:5318068	False	0.666667	-0.468226	0
LEU-DEG2-PWY:rhocs797:5318075	False	0.666667	-0.468226	0
LEU-DEG2-PWY:rhocs797:5319622	False	0.666667	-0.468226	0
LEU-DEG2-PWY:rhocs797:5318065	False	1	-0.144614	0
LEU-DEG2-PWY:kytsd1149:7919554	False	0	nan	0
LEU-DEG2-PWY:kytsd1149:7919438	False	0.333333	0.691589	0
LEU-DEG2-PWY:kytsd1149:7919445	False	0.666667	-0.421437	0
LEU-DEG2-PWY:kytsd1149:7921326	False	1	-0.270152	0
LEU-DEG2-PWY:brusi616:4246812	False	0	0	0
LEU-DEG2-PWY:brusi616:4246811	False	0.5	0	0
LEU-DEG2-PWY:brusi616:4246809	False	1	0	0
LEU-DEG2-PWY:strgg565:3896852	False	0	0.962324	0
LEU-DEG2-PWY:strgg565:3896002	False	0.333333	-0.265146	0
LEU-DEG2-PWY:strgg565:3897763	False	0.333333	-0.265146	0
LEU-DEG2-PWY:strgg565:3897477	False	0.333333	-0.265146	0
LEU-DEG2-PWY:strgg565:3894611	False	0.333333	-0.265146	0
LEU-DEG2-PWY:strgg565:3892726	False	0.333333	-0.265146	0
LEU-DEG2-PWY:strgg565:3898620	False	0.333333	-0.265146	0
LEU-DEG2-PWY:strgg565:3892300	False	0.333333	-0.265146	0
LEU-DEG2-PWY:strgg565:3895545	False	0.333333	-0.265146	0
LEU-DEG2-PWY:strgg565:3897460	False	0.333333	-0.265146	0
LEU-DEG2-PWY:strgg565:3893247	False	0.666667	-0.184015	0
LEU-DEG2-PWY:strgg565:3898286	False	0.666667	-0.184015	0
LEU-DEG2-PWY:strgg565:3897500	False	0.666667	-0.184015	0
LEU-DEG2-PWY:strgg565:3897499	False	0.666667	-0.184015	0
LEU-DEG2-PWY:strgg565:3898284	False	1	-0.513163	0
LEU-DEG2-PWY:xanok1211:8722769	False	0	-0.144659	0
LEU-DEG2-PWY:xanok1211:8723155	False	0.333333	0.248243	0
LEU-DEG2-PWY:xanok1211:8723154	False	0.666667	0.248243	0
LEU-DEG2-PWY:xanok1211:8720475	False	1	-0.351826	0
LEU-DEG2-PWY:vibvu94:568694	False	0	0.878289	0
LEU-DEG2-PWY:vibvu94:569433	False	0.25	-0.219572	0
LEU-DEG2-PWY:vibvu94:569434	False	0.5	-0.219572	0
LEU-DEG2-PWY:vibvu94:569435	False	0.75	-0.219572	0
LEU-DEG2-PWY:vibvu94:569436	False	1	-0.219572	0
LEU-DEG2-PWY:flapj1034:7125624	False	0	1.22365	0
LEU-DEG2-PWY:flapj1034:7124813	False	0	1.22365	0
LEU-DEG2-PWY:flapj1034:7125932	False	0	1.22365	0
LEU-DEG2-PWY:flapj1034:7125300	False	0.5	-0.912894	0
LEU-DEG2-PWY:flapj1034:7126595	False	1	-0.310754	0
LEU-DEG2-PWY:nocfa277:2081042	False	0	-0.241906	0
LEU-DEG2-PWY:nocfa277:2081913	False	0	-0.241906	0
LEU-DEG2-PWY:nocfa277:2082770	False	0.333333	-0.128119	0
LEU-DEG2-PWY:nocfa277:2086063	False	0.333333	-0.128119	0
LEU-DEG2-PWY:nocfa277:2086229	False	0.333333	-0.128119	0
LEU-DEG2-PWY:nocfa277:2084251	False	0.333333	-0.128119	0
LEU-DEG2-PWY:nocfa277:2082804	False	0.333333	-0.128119	0
LEU-DEG2-PWY:nocfa277:2084653	False	0.333333	-0.128119	0
LEU-DEG2-PWY:nocfa277:2084324	False	0.333333	-0.128119	0
LEU-DEG2-PWY:nocfa277:2081118	False	0.333333	-0.128119	0
LEU-DEG2-PWY:nocfa277:2083991	False	0.333333	-0.128119	0
LEU-DEG2-PWY:nocfa277:2083962	False	0.333333	-0.128119	0
LEU-DEG2-PWY:nocfa277:2083963	False	0.333333	-0.128119	0
LEU-DEG2-PWY:nocfa277:2083964	False	0.333333	-0.128119	0
LEU-DEG2-PWY:nocfa277:2086469	False	0.333333	-0.128119	0
LEU-DEG2-PWY:nocfa277:2086412	False	0.666667	0.370025	0
LEU-DEG2-PWY:nocfa277:2086411	False	0.666667	0.370025	0
LEU-DEG2-PWY:nocfa277:2083468	False	0.666667	0.370025	0
LEU-DEG2-PWY:nocfa277:2084177	False	0.666667	0.370025	0
LEU-DEG2-PWY:nocfa277:2083277	False	1	nan	0
LEU-DEG2-PWY:burta165:1320588	False	0	2.34788	0
LEU-DEG2-PWY:burta165:1326554	False	0	2.34788	0
LEU-DEG2-PWY:burta165:1320437	False	0.333333	-0.724305	0
LEU-DEG2-PWY:burta165:1326337	False	0.333333	-0.724305	0
LEU-DEG2-PWY:burta165:1325158	False	0.333333	-0.724305	0
LEU-DEG2-PWY:burta165:1320431	False	0.333333	-0.724305	0
LEU-DEG2-PWY:burta165:1325584	False	0.333333	-0.724305	0
LEU-DEG2-PWY:burta165:1324781	False	0.333333	-0.724305	0
LEU-DEG2-PWY:burta165:1320806	False	0.333333	-0.724305	0
LEU-DEG2-PWY:burta165:1321560	False	0.333333	-0.724305	0
LEU-DEG2-PWY:burta165:1326247	False	0.333333	-0.724305	0
LEU-DEG2-PWY:burta165:1320807	False	0.666667	-0.890865	0
LEU-DEG2-PWY:burta165:1321561	False	0.666667	-0.890865	0
LEU-DEG2-PWY:burta165:1326390	False	1	-0.732709	0
LEU-DEG2-PWY:lepcp613:4200773	False	0	-0.0653906	0
LEU-DEG2-PWY:lepcp613:4203346	False	0.333333	-0.265736	0
LEU-DEG2-PWY:lepcp613:4202934	False	0.333333	-0.265736	0
LEU-DEG2-PWY:lepcp613:4200716	False	0.333333	-0.265736	0
LEU-DEG2-PWY:lepcp613:4202728	False	0.333333	-0.265736	0
LEU-DEG2-PWY:lepcp613:4203343	False	0.666667	-0.454952	0
LEU-DEG2-PWY:lepcp613:4202524	False	1	0.786079	0
LEU-DEG2-PWY:lepcp613:4200122	False	1	0.786079	0
LEU-DEG2-PWY:lepcp613:4203342	False	1	0.786079	0
LEU-DEG2-PWY:lepcp613:4202525	False	1	0.786079	0
LEU-DEG2-PWY:spild1150:7941240	False	0	-0.13567	0
LEU-DEG2-PWY:spild1150:7943127	False	0.5	-0.0435169	0
LEU-DEG2-PWY:spild1150:7942247	False	1	0.179187	0
LEU-DEG2-PWY:burma89:537740	False	0	0.171944	0
LEU-DEG2-PWY:burma89:538793	False	0.5	-0.293031	0
LEU-DEG2-PWY:burma89:536264	False	0.5	-0.293031	0
LEU-DEG2-PWY:burma89:536933	False	0.5	-0.293031	0
LEU-DEG2-PWY:burma89:536959	False	0.5	-0.293031	0
LEU-DEG2-PWY:burma89:538263	False	0.5	-0.293031	0
LEU-DEG2-PWY:burma89:538794	False	1	0.121087	0
LEU-DEG2-PWY:burma89:538796	False	1	0.121087	0
LEU-DEG2-PWY:rhicf157:1191906	False	0	0.66492	0
LEU-DEG2-PWY:rhicf157:1191121	False	0	0.66492	0
LEU-DEG2-PWY:rhicf157:1189811	False	0.5	-0.185372	0
LEU-DEG2-PWY:rhicf157:1191356	False	0.5	-0.185372	0
LEU-DEG2-PWY:rhicf157:1189810	False	1	-0.479549	0
LEU-DEG2-PWY:rhicf157:1189809	False	1	-0.479549	0
LEU-DEG2-PWY:vibvy200:1745659	False	0	0	0
LEU-DEG2-PWY:vibvy200:1751598	False	0.333333	nan	0
LEU-DEG2-PWY:vibvy200:1751599	False	0.666667	nan	0
LEU-DEG2-PWY:vibvy200:1751601	False	1	nan	0
LEU-DEG2-PWY:rhojr647:4471848	False	0	-0.0616077	0
LEU-DEG2-PWY:rhojr647:4472878	False	0	-0.0616077	0
LEU-DEG2-PWY:rhojr647:4473593	False	0	-0.0616077	0
LEU-DEG2-PWY:rhojr647:4470298	False	0.333333	0.371094	0
LEU-DEG2-PWY:rhojr647:4473890	False	0.333333	0.371094	0
LEU-DEG2-PWY:rhojr647:4433255	False	0.333333	0.371094	0
LEU-DEG2-PWY:rhojr647:4473519	False	0.333333	0.371094	0
LEU-DEG2-PWY:rhojr647:4472054	False	0.333333	0.371094	0
LEU-DEG2-PWY:rhojr647:4472276	False	0.333333	0.371094	0
LEU-DEG2-PWY:rhojr647:4469582	False	0.333333	0.371094	0
LEU-DEG2-PWY:rhojr647:4469584	False	0.333333	0.371094	0
LEU-DEG2-PWY:rhojr647:4474336	False	0.333333	0.371094	0
LEU-DEG2-PWY:rhojr647:4474522	False	0.333333	0.371094	0
LEU-DEG2-PWY:rhojr647:4468938	False	0.333333	0.371094	0
LEU-DEG2-PWY:rhojr647:4469453	False	0.333333	0.371094	0
LEU-DEG2-PWY:rhojr647:4473674	False	0.333333	0.371094	0
LEU-DEG2-PWY:rhojr647:4472858	False	0.333333	0.371094	0
LEU-DEG2-PWY:rhojr647:4472290	False	0.666667	-0.321407	0
LEU-DEG2-PWY:rhojr647:4470477	False	0.666667	-0.321407	0
LEU-DEG2-PWY:rhojr647:4472289	False	0.666667	-0.321407	0
LEU-DEG2-PWY:rhojr647:4469890	False	1	0.0119205	0
LEU-DEG2-PWY:rhojr647:4473832	False	1	0.0119205	0
LEU-DEG2-PWY:burxe166:1339664	False	0	-0.245294	0
LEU-DEG2-PWY:burxe166:1348938	False	0	-0.245294	0
LEU-DEG2-PWY:burxe166:1338445	False	0.333333	0.0697455	0
LEU-DEG2-PWY:burxe166:1340792	False	0.333333	0.0697455	0
LEU-DEG2-PWY:burxe166:1347753	False	0.333333	0.0697455	0
LEU-DEG2-PWY:burxe166:1323008	False	0.333333	0.0697455	0
LEU-DEG2-PWY:burxe166:1323608	False	0.333333	0.0697455	0
LEU-DEG2-PWY:burxe166:1323802	False	0.333333	0.0697455	0
LEU-DEG2-PWY:burxe166:1349138	False	0.333333	0.0697455	0
LEU-DEG2-PWY:burxe166:1340789	False	0.666667	0.518422	0
LEU-DEG2-PWY:burxe166:1347916	False	0.666667	0.518422	0
LEU-DEG2-PWY:burxe166:1347915	False	0.666667	0.518422	0
LEU-DEG2-PWY:burxe166:1349330	False	1	-0.342873	0
LEU-DEG2-PWY:burxe166:1347932	False	1	-0.342873	0
LEU-DEG2-PWY:ab510653:4479606	False	0	-0.392518	0
LEU-DEG2-PWY:ab510653:4479588	False	0	-0.392518	0
LEU-DEG2-PWY:ab510653:4479011	False	0	-0.392518	0
LEU-DEG2-PWY:ab510653:4479533	False	0	-0.392518	0
LEU-DEG2-PWY:ab510653:4493300	False	0	-0.392518	0
LEU-DEG2-PWY:ab510653:4477552	False	0.333333	0.597306	0
LEU-DEG2-PWY:ab510653:4477553	False	0.333333	0.597306	0
LEU-DEG2-PWY:ab510653:4477567	False	0.333333	0.597306	0
LEU-DEG2-PWY:ab510653:4477234	False	0.333333	0.597306	0
LEU-DEG2-PWY:ab510653:4479385	False	0.333333	0.597306	0
LEU-DEG2-PWY:ab510653:4477570	False	0.333333	0.597306	0
LEU-DEG2-PWY:ab510653:4476666	False	0.333333	0.597306	0
LEU-DEG2-PWY:ab510653:4479390	False	0.666667	-0.102394	0
LEU-DEG2-PWY:ab510653:4479388	False	0.666667	-0.102394	0
LEU-DEG2-PWY:ab510653:4479391	False	1	-0.102394	0
LEU-DEG2-PWY:pse14139:993709	False	0	0.326231	0
LEU-DEG2-PWY:pse14139:991572	False	0	0.326231	0
LEU-DEG2-PWY:pse14139:993987	False	0.333333	nan	0
LEU-DEG2-PWY:pse14139:994918	False	0.666667	-0.767836	0
LEU-DEG2-PWY:pse14139:994917	False	1	0.441605	0
LEU-DEG2-PWY:mycs2366:2660746	False	0	-0.631628	0
LEU-DEG2-PWY:mycs2366:2658464	False	0.333333	0.0456488	0
LEU-DEG2-PWY:mycs2366:2660973	False	0.333333	0.0456488	0
LEU-DEG2-PWY:mycs2366:2658489	False	0.333333	0.0456488	0
LEU-DEG2-PWY:mycs2366:2661588	False	0.333333	0.0456488	0
LEU-DEG2-PWY:mycs2366:2661771	False	0.333333	0.0456488	0
LEU-DEG2-PWY:mycs2366:2659402	False	0.333333	0.0456488	0
LEU-DEG2-PWY:mycs2366:2661752	False	0.333333	0.0456488	0
LEU-DEG2-PWY:mycs2366:2658875	False	0.333333	0.0456488	0
LEU-DEG2-PWY:mycs2366:2659945	False	0.333333	0.0456488	0
LEU-DEG2-PWY:mycs2366:2658460	False	0.333333	0.0456488	0
LEU-DEG2-PWY:mycs2366:2659159	False	0.333333	0.0456488	0
LEU-DEG2-PWY:mycs2366:2659158	False	0.333333	0.0456488	0
LEU-DEG2-PWY:mycs2366:2656861	False	0.333333	0.0456488	0
LEU-DEG2-PWY:mycs2366:2659307	False	0.333333	0.0456488	0
LEU-DEG2-PWY:mycs2366:2658877	False	0.333333	0.0456488	0
LEU-DEG2-PWY:mycs2366:2661200	False	0.333333	0.0456488	0
LEU-DEG2-PWY:mycs2366:2657314	False	0.333333	0.0456488	0
LEU-DEG2-PWY:mycs2366:2658454	False	0.333333	0.0456488	0
LEU-DEG2-PWY:mycs2366:2659958	False	0.333333	0.0456488	0
LEU-DEG2-PWY:mycs2366:2660296	False	0.333333	0.0456488	0
LEU-DEG2-PWY:mycs2366:2657475	False	0.333333	0.0456488	0
LEU-DEG2-PWY:mycs2366:2661761	False	0.333333	0.0456488	0
LEU-DEG2-PWY:mycs2366:2660297	False	0.333333	0.0456488	0
LEU-DEG2-PWY:mycs2366:2661007	False	0.333333	0.0456488	0
LEU-DEG2-PWY:mycs2366:2659313	False	0.333333	0.0456488	0
LEU-DEG2-PWY:mycs2366:2658705	False	0.333333	0.0456488	0
LEU-DEG2-PWY:mycs2366:2661216	False	0.333333	0.0456488	0
LEU-DEG2-PWY:mycs2366:2658702	False	0.333333	0.0456488	0
LEU-DEG2-PWY:mycs2366:2659108	False	0.333333	0.0456488	0
LEU-DEG2-PWY:mycs2366:2658458	False	0.333333	0.0456488	0
LEU-DEG2-PWY:mycs2366:2660224	False	0.333333	0.0456488	0
LEU-DEG2-PWY:mycs2366:2658845	False	0.333333	0.0456488	0
LEU-DEG2-PWY:mycs2366:2658069	False	0.666667	0.154411	0
LEU-DEG2-PWY:mycs2366:2660932	False	0.666667	0.154411	0
LEU-DEG2-PWY:mycs2366:2659796	False	0.666667	0.154411	0
LEU-DEG2-PWY:mycs2366:2659912	False	1	0.431569	0
LEU-DEG2-PWY:rhilo101:695817	False	0	-0.244491	0
LEU-DEG2-PWY:rhilo101:698544	False	0	-0.244491	0
LEU-DEG2-PWY:rhilo101:700047	False	0	-0.244491	0
LEU-DEG2-PWY:rhilo101:696516	False	0.5	-0.187867	0
LEU-DEG2-PWY:rhilo101:695721	False	0.5	-0.187867	0
LEU-DEG2-PWY:rhilo101:697173	False	1	0.432359	0
LEU-DEG2-PWY:rhilo101:696517	False	1	0.432359	0
LEU-DEG2-PWY:borbr71:387693	False	0	-0.115649	0
LEU-DEG2-PWY:borbr71:389791	False	0	-0.115649	0
LEU-DEG2-PWY:borbr71:387780	False	0	-0.115649	0
LEU-DEG2-PWY:borbr71:386373	False	0	-0.115649	0
LEU-DEG2-PWY:borbr71:388141	False	0.333333	0.198451	0
LEU-DEG2-PWY:borbr71:388711	False	0.333333	0.198451	0
LEU-DEG2-PWY:borbr71:389191	False	0.333333	0.198451	0
LEU-DEG2-PWY:borbr71:386317	False	0.333333	0.198451	0
LEU-DEG2-PWY:borbr71:390316	False	0.333333	0.198451	0
LEU-DEG2-PWY:borbr71:388192	False	0.333333	0.198451	0
LEU-DEG2-PWY:borbr71:388287	False	0.333333	0.198451	0
LEU-DEG2-PWY:borbr71:388445	False	0.333333	0.198451	0
LEU-DEG2-PWY:borbr71:387814	False	0.333333	0.198451	0
LEU-DEG2-PWY:borbr71:388446	False	0.333333	0.198451	0
LEU-DEG2-PWY:borbr71:390482	False	0.333333	0.198451	0
LEU-DEG2-PWY:borbr71:388291	False	0.666667	-0.36864	0
LEU-DEG2-PWY:borbr71:388290	False	0.666667	-0.36864	0
LEU-DEG2-PWY:borbr71:386115	False	1	0.285837	0
LEU-DEG2-PWY:borbr71:391149	False	1	0.285837	0
LEU-DEG2-PWY:borbr71:386068	False	1	0.285837	0
LEU-DEG2-PWY:borbr71:391030	False	1	0.285837	0
LEU-DEG2-PWY:borbr71:389372	False	1	0.285837	0
LEU-DEG2-PWY:borbr71:391150	False	1	0.285837	0
LEU-DEG2-PWY:alcsk422:3146558	False	0	0.954284	0
LEU-DEG2-PWY:alcsk422:3145963	False	0.333333	-0.273218	0
LEU-DEG2-PWY:alcsk422:3145960	False	0.666667	-0.273218	0
LEU-DEG2-PWY:alcsk422:3145962	False	0.666667	-0.273218	0
LEU-DEG2-PWY:alcsk422:3145471	False	1	-0.407847	0
LEU-DEG2-PWY:lepic78:411559	False	0	-1.30438	0
LEU-DEG2-PWY:lepic78:410088	False	0.25	0.538683	0
LEU-DEG2-PWY:lepic78:411670	False	0.25	0.538683	0
LEU-DEG2-PWY:lepic78:413157	False	0.5	-0.188539	0
LEU-DEG2-PWY:lepic78:413324	False	0.75	-1.45444	0
LEU-DEG2-PWY:lepic78:411955	False	1	2.40868	0
LEU-DEG2-PWY:salrd1342:10082253	False	0	-1.31043	0
LEU-DEG2-PWY:salrd1342:10080425	False	0.5	1.4485	0
LEU-DEG2-PWY:salrd1342:10080444	False	1	-0.138064	0
LEU-DEG2-PWY:bruc2568:3904095	False	0	-0.378354	0
LEU-DEG2-PWY:bruc2568:3906290	False	0.5	0.189177	0
LEU-DEG2-PWY:bruc2568:3906288	False	1	0.189177	0
LEU-DEG2-PWY:strsw1701:12414071	False	0	0.920724	0
LEU-DEG2-PWY:strsw1701:12411084	False	0.333333	-0.191407	0
LEU-DEG2-PWY:strsw1701:12408975	False	0.333333	-0.191407	0
LEU-DEG2-PWY:strsw1701:12410428	False	0.333333	-0.191407	0
LEU-DEG2-PWY:strsw1701:12411997	False	0.333333	-0.191407	0
LEU-DEG2-PWY:strsw1701:12413718	False	0.333333	-0.191407	0
LEU-DEG2-PWY:strsw1701:12412302	False	0.333333	-0.191407	0
LEU-DEG2-PWY:strsw1701:12410415	False	0.333333	-0.191407	0
LEU-DEG2-PWY:strsw1701:12409670	False	0.666667	-0.154059	0
LEU-DEG2-PWY:strsw1701:12410398	False	0.666667	-0.154059	0
LEU-DEG2-PWY:strsw1701:12410399	False	0.666667	-0.154059	0
LEU-DEG2-PWY:strsw1701:12415687	False	0.666667	-0.154059	0
LEU-DEG2-PWY:strsw1701:12415685	False	1	-0.575258	0
LEU-DEG2-PWY:brumc612:4233823	False	0	nan	0
LEU-DEG2-PWY:brumc612:4235926	False	0.333333	0	0
LEU-DEG2-PWY:brumc612:4235925	False	0.666667	0	0
LEU-DEG2-PWY:brumc612:4235923	False	1	0	0
LEU-DEG2-PWY:bruo2614:4237761	False	0	-0.411024	0
LEU-DEG2-PWY:bruo2614:4240078	False	0.333333	0.137008	0
LEU-DEG2-PWY:bruo2614:4240077	False	0.666667	0.137008	0
LEU-DEG2-PWY:bruo2614:4240075	False	1	0.137008	0
LEU-DEG2-PWY:psepf113:794949	False	0	0.909176	0
LEU-DEG2-PWY:psepf113:795170	False	0	0.909176	0
LEU-DEG2-PWY:psepf113:791983	False	0.333333	-0.330454	0
LEU-DEG2-PWY:psepf113:791318	False	0.333333	-0.330454	0
LEU-DEG2-PWY:psepf113:795374	False	0.333333	-0.330454	0
LEU-DEG2-PWY:psepf113:794650	False	0.333333	-0.330454	0
LEU-DEG2-PWY:psepf113:790032	False	0.333333	-0.330454	0
LEU-DEG2-PWY:psepf113:791984	False	0.666667	-0.227722	0
LEU-DEG2-PWY:psepf113:792113	False	0.666667	-0.227722	0
LEU-DEG2-PWY:psepf113:791982	False	1	-0.351	0
LEU-DEG2-PWY:rosdo1153:7990344	False	0	-0.0762175	0
LEU-DEG2-PWY:rosdo1153:7990568	False	0	-0.0762175	0
LEU-DEG2-PWY:rosdo1153:7992826	False	0	-0.0762175	0
LEU-DEG2-PWY:rosdo1153:7993605	False	0.333333	0.98744	0
LEU-DEG2-PWY:rosdo1153:7993603	False	0.666667	-0.455611	0
LEU-DEG2-PWY:rosdo1153:7993602	False	0.666667	-0.455611	0
LEU-DEG2-PWY:rosdo1153:7993600	False	1	-0.455611	0
LEU-DEG2-PWY:rhilw867:5844182	False	0	0.367914	0
LEU-DEG2-PWY:rhilw867:5845054	False	0	0.367914	0
LEU-DEG2-PWY:rhilw867:5833413	False	0.5	-0.183957	0
LEU-DEG2-PWY:rhilw867:5833411	False	1	-0.183957	0
LEU-DEG2-PWY:chipd1146:7877211	False	0	-0.551743	0
LEU-DEG2-PWY:chipd1146:7877454	False	0	-0.551743	0
LEU-DEG2-PWY:chipd1146:7878448	False	0.5	1.06082	0
LEU-DEG2-PWY:chipd1146:7878039	False	1	-0.509082	0
LEU-DEG2-PWY:brumb569:3907990	False	0	nan	0
LEU-DEG2-PWY:brumb569:3910216	False	0.333333	0	0
LEU-DEG2-PWY:brumb569:3910215	False	0.666667	0	0
LEU-DEG2-PWY:brumb569:3910213	False	1	0	0
LEU-DEG2-PWY:mycpa174:2712900	False	0	-0.550931	1
LEU-DEG2-PWY:mycpa174:2710885	False	0.333333	-0.415486	0
LEU-DEG2-PWY:mycpa174:2712238	False	0.333333	-0.415486	0
LEU-DEG2-PWY:mycpa174:2713652	False	0.333333	-0.415486	0
LEU-DEG2-PWY:mycpa174:2710854	False	0.333333	-0.415486	0
LEU-DEG2-PWY:mycpa174:2712783	False	0.333333	-0.415486	0
LEU-DEG2-PWY:mycpa174:2713888	False	0.333333	-0.415486	0
LEU-DEG2-PWY:mycpa174:2714159	False	0.333333	-0.415486	0
LEU-DEG2-PWY:mycpa174:2711307	False	0.333333	-0.415486	0
LEU-DEG2-PWY:mycpa174:2710114	False	0.333333	-0.415486	0
LEU-DEG2-PWY:mycpa174:2713238	False	0.333333	-0.415486	0
LEU-DEG2-PWY:mycpa174:2710571	False	0.333333	-0.415486	0
LEU-DEG2-PWY:mycpa174:2712286	False	0.333333	-0.415486	0
LEU-DEG2-PWY:mycpa174:2713872	False	0.333333	-0.415486	0
LEU-DEG2-PWY:mycpa174:2712285	False	0.333333	-0.415486	0
LEU-DEG2-PWY:mycpa174:2709479	False	0.333333	-0.415486	0
LEU-DEG2-PWY:mycpa174:2711930	False	0.333333	-0.415486	0
LEU-DEG2-PWY:mycpa174:2708682	False	0.333333	-0.415486	0
LEU-DEG2-PWY:mycpa174:2713202	False	0.333333	-0.415486	0
LEU-DEG2-PWY:mycpa174:2711824	False	0.333333	-0.415486	0
LEU-DEG2-PWY:mycpa174:2710616	False	0.333333	-0.415486	0
LEU-DEG2-PWY:mycpa174:2713864	False	0.333333	-0.415486	0
LEU-DEG2-PWY:mycpa174:2708335	False	0.333333	-0.415486	0
LEU-DEG2-PWY:mycpa174:2713155	False	0.666667	-0.0422278	0
LEU-DEG2-PWY:mycpa174:2707716	False	0.666667	-0.0422278	0
LEU-DEG2-PWY:mycpa174:2710381	False	0.666667	-0.0422278	0
LEU-DEG2-PWY:mycpa174:2708698	False	1	1.00864	0
LEU-DEG2-PWY:mycpa174:2711901	False	1	1.00864	0
LEU-DEG2-PWY:pedhd1147:7908447	False	0	1.4673	0
LEU-DEG2-PWY:pedhd1147:7908886	False	0	1.4673	0
LEU-DEG2-PWY:pedhd1147:7907661	False	0.5	-0.539091	0
LEU-DEG2-PWY:pedhd1147:7909276	False	1	-0.928209	0
LEU-DEG2-PWY:sheon40:296490	False	0	-0.154668	0
LEU-DEG2-PWY:sheon40:300083	False	0.333333	0.0515558	0
LEU-DEG2-PWY:sheon40:300084	False	0.666667	0.0515558	0
LEU-DEG2-PWY:sheon40:300087	False	1	0.0515558	0
LEU-DEG2-PWY:phopr203:1759622	False	0	-0.707205	0
LEU-DEG2-PWY:phopr203:1762262	False	0.333333	0.130254	0
LEU-DEG2-PWY:phopr203:1762264	False	0.666667	0.235735	0
LEU-DEG2-PWY:phopr203:1762263	False	0.666667	0.235735	0
LEU-DEG2-PWY:phopr203:1762267	False	1	0.341216	0
LEU-DEG2-PWY:aers4332:2424625	False	0	0.438633	0
LEU-DEG2-PWY:aers4332:2427545	False	0.333333	0.108465	0
LEU-DEG2-PWY:aers4332:2425453	False	0.333333	0.108465	0
LEU-DEG2-PWY:aers4332:2424552	False	0.333333	0.108465	0
LEU-DEG2-PWY:aers4332:2427546	False	0.666667	-0.273549	0
LEU-DEG2-PWY:aers4332:2427547	False	0.666667	-0.273549	0
LEU-DEG2-PWY:aers4332:2427548	False	1	-0.273549	0
LEU-DEG2-PWY:pseab608:4191849	False	0	0.262821	0
LEU-DEG2-PWY:pseab608:4189986	False	0	0.262821	0
LEU-DEG2-PWY:pseab608:4187840	False	0.333333	0.0160142	0
LEU-DEG2-PWY:pseab608:4191156	False	0.333333	0.0160142	0
LEU-DEG2-PWY:pseab608:4190072	False	0.333333	0.0160142	0
LEU-DEG2-PWY:pseab608:4186989	False	0.333333	0.0160142	0
LEU-DEG2-PWY:pseab608:4191264	False	0.333333	0.0160142	0
LEU-DEG2-PWY:pseab608:4190851	False	0.333333	0.0160142	0
LEU-DEG2-PWY:pseab608:4186729	False	0.333333	0.0160142	0
LEU-DEG2-PWY:pseab608:4187841	False	0.666667	0.0606026	0
LEU-DEG2-PWY:pseab608:4190073	False	0.666667	0.0606026	0
LEU-DEG2-PWY:pseab608:4187844	False	1	-0.339438	0
LEU-DEG2-PWY:burps90:563698	False	0	1.69629	0
LEU-DEG2-PWY:burps90:556604	False	0	1.69629	0
LEU-DEG2-PWY:burps90:563016	False	0	1.69629	0
LEU-DEG2-PWY:burps90:556888	False	0.333333	-0.450683	0
LEU-DEG2-PWY:burps90:562553	False	0.333333	-0.450683	0
LEU-DEG2-PWY:burps90:555078	False	0.333333	-0.450683	0
LEU-DEG2-PWY:burps90:555789	False	0.333333	-0.450683	0
LEU-DEG2-PWY:burps90:554138	False	0.333333	-0.450683	0
LEU-DEG2-PWY:burps90:554139	False	0.333333	-0.450683	0
LEU-DEG2-PWY:burps90:563226	False	0.333333	-0.450683	0
LEU-DEG2-PWY:burps90:562879	False	0.333333	-0.450683	0
LEU-DEG2-PWY:burps90:562552	False	0.666667	-0.483521	0
LEU-DEG2-PWY:burps90:563229	False	0.666667	-0.483521	0
LEU-DEG2-PWY:burps90:563227	False	0.666667	-0.483521	0
LEU-DEG2-PWY:burps90:556841	False	1	-0.762085	0
LEU-DEG2-PWY:shevd913:6354987	False	0	-0.0223954	0
LEU-DEG2-PWY:shevd913:6354934	False	0	-0.0223954	0
LEU-DEG2-PWY:shevd913:6353496	False	0.333333	0.00746513	0
LEU-DEG2-PWY:shevd913:6353495	False	0.666667	0.00746513	0
LEU-DEG2-PWY:shevd913:6353489	False	1	0.00746513	0
LEU-DEG2-PWY:geoob516:4423045	False	0	0.21123	0
LEU-DEG2-PWY:geoob516:4422953	False	0.333333	0.181207	0
LEU-DEG2-PWY:geoob516:4422930	False	0.333333	0.181207	0
LEU-DEG2-PWY:geoob516:4419535	False	0.666667	-0.226241	0
LEU-DEG2-PWY:geoob516:4420880	False	0.666667	-0.226241	0
LEU-DEG2-PWY:geoob516:4423736	False	1	-0.166196	0
LEU-DEG2-PWY:moota369:2689052	False	0	-0.842835	0
LEU-DEG2-PWY:moota369:2689235	False	0.333333	0.201992	0
LEU-DEG2-PWY:moota369:2690860	False	0.333333	0.201992	0
LEU-DEG2-PWY:moota369:2688164	False	0.333333	0.201992	0
LEU-DEG2-PWY:moota369:2691160	False	0.333333	0.201992	0
LEU-DEG2-PWY:moota369:2688163	False	0.333333	0.201992	0
LEU-DEG2-PWY:moota369:2688694	False	0.333333	0.201992	0
LEU-DEG2-PWY:moota369:2688834	False	0.333333	0.201992	0
LEU-DEG2-PWY:moota369:2689388	False	0.333333	0.201992	0
LEU-DEG2-PWY:moota369:2689186	False	0.333333	0.201992	0
LEU-DEG2-PWY:moota369:2688149	False	0.333333	0.201992	0
LEU-DEG2-PWY:moota369:2691163	False	0.333333	0.201992	0
LEU-DEG2-PWY:moota369:2692938	False	0.333333	0.201992	0
LEU-DEG2-PWY:moota369:2691080	False	0.333333	0.201992	0
LEU-DEG2-PWY:moota369:2690641	False	0.333333	0.201992	0
LEU-DEG2-PWY:moota369:2689236	False	0.333333	0.201992	0
LEU-DEG2-PWY:moota369:2691691	False	0.333333	0.201992	0
LEU-DEG2-PWY:moota369:2688293	False	0.333333	0.201992	0
LEU-DEG2-PWY:moota369:2692255	False	0.333333	0.201992	0
LEU-DEG2-PWY:moota369:2688850	False	0.333333	0.201992	0
LEU-DEG2-PWY:moota369:2690954	False	0.333333	0.201992	0
LEU-DEG2-PWY:moota369:2688156	False	0.333333	0.201992	0
LEU-DEG2-PWY:moota369:2690928	False	0.333333	0.201992	0
LEU-DEG2-PWY:moota369:2688307	False	0.333333	0.201992	0
LEU-DEG2-PWY:moota369:2691461	False	0.333333	0.201992	0
LEU-DEG2-PWY:moota369:2690178	False	0.333333	0.201992	0
LEU-DEG2-PWY:moota369:2691154	False	0.333333	0.201992	0
LEU-DEG2-PWY:moota369:2688682	False	0.333333	0.201992	0
LEU-DEG2-PWY:moota369:2690927	False	0.333333	0.201992	0
LEU-DEG2-PWY:moota369:2691133	False	0.333333	0.201992	0
LEU-DEG2-PWY:moota369:2692559	False	0.333333	0.201992	0
LEU-DEG2-PWY:moota369:2689247	False	0.333333	0.201992	0
LEU-DEG2-PWY:moota369:2691469	False	0.333333	0.201992	0
LEU-DEG2-PWY:moota369:2690615	False	0.333333	0.201992	0
LEU-DEG2-PWY:moota369:2691467	False	0.333333	0.201992	0
LEU-DEG2-PWY:moota369:2690859	False	0.666667	0.381646	0
LEU-DEG2-PWY:moota369:2690858	False	0.666667	0.381646	0
LEU-DEG2-PWY:moota369:2688718	False	0.666667	0.381646	0
LEU-DEG2-PWY:moota369:2689827	False	1	0.259198	0
LEU-DEG2-PWY:varps658:4528177	False	0	-0.0996375	0
LEU-DEG2-PWY:varps658:4531131	False	0.25	0.217427	0
LEU-DEG2-PWY:varps658:4533037	False	0.25	0.217427	0
LEU-DEG2-PWY:varps658:4531685	False	0.25	0.217427	0
LEU-DEG2-PWY:varps658:4528770	False	0.25	0.217427	0
LEU-DEG2-PWY:varps658:4531327	False	0.25	0.217427	0
LEU-DEG2-PWY:varps658:4532028	False	0.25	0.217427	0
LEU-DEG2-PWY:varps658:4531316	False	0.25	0.217427	0
LEU-DEG2-PWY:varps658:4525924	False	0.25	0.217427	0
LEU-DEG2-PWY:varps658:4530894	False	0.25	0.217427	0
LEU-DEG2-PWY:varps658:4530603	False	0.25	0.217427	0
LEU-DEG2-PWY:varps658:4533035	False	0.5	0.261823	0
LEU-DEG2-PWY:varps658:4530897	False	0.5	0.261823	0
LEU-DEG2-PWY:varps658:4530896	False	0.5	0.261823	0
LEU-DEG2-PWY:varps658:4530224	False	0.75	-0.4002	0
LEU-DEG2-PWY:varps658:4530367	False	0.75	-0.4002	0
LEU-DEG2-PWY:varps658:4532228	False	1	0.0205876	0
LEU-DEG2-PWY:varps658:4533024	False	1	0.0205876	0
LEU-DEG2-PWY:varps658:4528272	False	1	0.0205876	0
LEU-DEG2-PWY:varps658:4529603	False	1	0.0205876	0
LEU-DEG2-PWY:varps658:4529009	False	1	0.0205876	0
LEU-DEG2-PWY:psefs611:4228710	False	0	0.46033	0
LEU-DEG2-PWY:psefs611:4231890	False	0.333333	-0.23462	0
LEU-DEG2-PWY:psefs611:4228668	False	0.333333	-0.23462	0
LEU-DEG2-PWY:psefs611:4232377	False	0.333333	-0.23462	0
LEU-DEG2-PWY:psefs611:4228887	False	0.333333	-0.23462	0
LEU-DEG2-PWY:psefs611:4228669	False	0.666667	-0.721679	0
LEU-DEG2-PWY:psefs611:4228886	False	0.666667	-0.721679	0
LEU-DEG2-PWY:psefs611:4228671	False	0.666667	-0.721679	0
LEU-DEG2-PWY:psefs611:4228667	False	1	0.495968	0
LEU-DEG2-PWY:psefs611:4227470	False	1	0.495968	0
LEU-DEG2-PWY:borpe430:3137216	False	0	-0.346243	0
LEU-DEG2-PWY:borpe430:3139135	False	0	-0.346243	0
LEU-DEG2-PWY:borpe430:3138825	False	0	-0.346243	0
LEU-DEG2-PWY:borpe430:3138406	False	0.333333	0.0419689	0
LEU-DEG2-PWY:borpe430:3138402	False	0.666667	0.619041	0
LEU-DEG2-PWY:borpe430:3138403	False	0.666667	0.619041	0
LEU-DEG2-PWY:borpe430:3139584	False	1	-0.314767	0
LEU-DEG2-PWY:borpe430:3138239	False	1	-0.314767	0
LEU-DEG2-PWY:borpe430:3140405	False	1	-0.314767	0
LEU-DEG2-PWY:xanac1219:8803877	True	0	0.057093	0
LEU-DEG2-PWY:xanac1219:8802127	True	0	0.057093	0
LEU-DEG2-PWY:xanac1219:8803919	True	0.333333	-0.000967677	0
LEU-DEG2-PWY:xanac1219:8803918	True	0.666667	-0.000967677	0
LEU-DEG2-PWY:xanac1219:8804588	True	1	-0.0551576	0
LEU-DEG2-PWY:thefy1553:11546696	False	0	0.440679	0
LEU-DEG2-PWY:thefy1553:11544508	False	0	0.440679	0
LEU-DEG2-PWY:thefy1553:11545394	False	0.5	0.0314242	0
LEU-DEG2-PWY:thefy1553:11545050	False	0.5	0.0314242	0
LEU-DEG2-PWY:thefy1553:11546109	False	1	-0.472103	0
LEU-DEG2-PWY:thefy1553:11545485	False	1	-0.472103	0
LEU-DEG2-PWY:thefy1553:11545240	False	1	-0.472103	0
LEU-DEG2-PWY:xanop1213:8859639	True	0	0.0560189	0
LEU-DEG2-PWY:xanop1213:8859186	True	0.333333	0	0
LEU-DEG2-PWY:xanop1213:8859187	True	0.666667	0	0
LEU-DEG2-PWY:xanop1213:8862359	True	1	-0.0560189	0
LEU-DEG2-PWY:xyced599:4138715	False	0	-0.145925	0
LEU-DEG2-PWY:xyced599:4138122	False	0.5	-0.466961	0
LEU-DEG2-PWY:xyced599:4138102	False	1	0.612886	0
LEU-DEG2-PWY:coxbu160:10134313	True	0	0.669634	0
LEU-DEG2-PWY:coxbu160:10133715	True	0.25	-0.0513223	0
LEU-DEG2-PWY:coxbu160:10133717	True	0.5	-0.0513223	0
LEU-DEG2-PWY:coxbu160:10133718	True	0.75	-0.0513223	0
LEU-DEG2-PWY:coxbu160:10134350	True	1	-0.515667	0
LEU-DEG2-PWY:burta436:3207453	False	0	-0.0355476	0
LEU-DEG2-PWY:burta436:3215026	False	0.333333	0.114768	0
LEU-DEG2-PWY:burta436:3215949	False	0.333333	0.114768	0
LEU-DEG2-PWY:burta436:3208825	False	0.333333	0.114768	0
LEU-DEG2-PWY:burta436:3214510	False	0.333333	0.114768	0
LEU-DEG2-PWY:burta436:3215023	False	0.666667	-0.189926	0
LEU-DEG2-PWY:burta436:3207591	False	1	0.110705	0
LEU-DEG2-PWY:straw202:1769301	False	0	0.270385	0
LEU-DEG2-PWY:straw202:1770373	False	0	0.270385	0
LEU-DEG2-PWY:straw202:1770936	False	0.333333	-0.0358902	0
LEU-DEG2-PWY:straw202:1771053	False	0.333333	-0.0358902	0
LEU-DEG2-PWY:straw202:1771276	False	0.333333	-0.0358902	0
LEU-DEG2-PWY:straw202:1766111	False	0.333333	-0.0358902	0
LEU-DEG2-PWY:straw202:1771047	False	0.333333	-0.0358902	0
LEU-DEG2-PWY:straw202:1768626	False	0.333333	-0.0358902	0
LEU-DEG2-PWY:straw202:1768627	False	0.333333	-0.0358902	0
LEU-DEG2-PWY:straw202:1771057	False	0.333333	-0.0358902	0
LEU-DEG2-PWY:straw202:1769518	False	0.333333	-0.0358902	0
LEU-DEG2-PWY:straw202:1766589	False	0.666667	0.238525	0
LEU-DEG2-PWY:straw202:1771723	False	0.666667	0.238525	0
LEU-DEG2-PWY:straw202:1771722	False	0.666667	0.238525	0
LEU-DEG2-PWY:straw202:1771075	False	0.666667	0.238525	0
LEU-DEG2-PWY:straw202:1771076	False	0.666667	0.238525	0
LEU-DEG2-PWY:straw202:1771721	False	1	-0.47302	0
LEU-DEG2-PWY:rhos5325:2383315	True	0	0.171941	0
LEU-DEG2-PWY:rhos5325:2381750	True	0	0.171941	0
LEU-DEG2-PWY:rhos5325:2382234	True	0	0.171941	0
LEU-DEG2-PWY:rhos5325:2380979	True	0.333333	0.121326	0
LEU-DEG2-PWY:rhos5325:2381966	True	0.333333	0.121326	0
LEU-DEG2-PWY:rhos5325:2380981	True	0.666667	-0.146633	0
LEU-DEG2-PWY:rhos5325:2380982	True	1	-0.146633	0
LEU-DEG2-PWY:nocsj594:4124359	False	0	9.7207	0
LEU-DEG2-PWY:nocsj594:4122490	False	0.333333	-3.92241	0
LEU-DEG2-PWY:nocsj594:4123972	False	0.333333	-3.92241	0
LEU-DEG2-PWY:nocsj594:4124827	False	0.333333	-3.92241	0
LEU-DEG2-PWY:nocsj594:4120914	False	0.333333	-3.92241	0
LEU-DEG2-PWY:nocsj594:4123867	False	0.333333	-3.92241	0
LEU-DEG2-PWY:nocsj594:4123986	False	0.333333	-3.92241	0
LEU-DEG2-PWY:nocsj594:4120948	False	0.333333	-3.92241	0
LEU-DEG2-PWY:nocsj594:4123837	False	0.333333	-3.92241	0
LEU-DEG2-PWY:nocsj594:4122404	False	0.666667	-3.00701	0
LEU-DEG2-PWY:nocsj594:4120523	False	0.666667	-3.00701	0
LEU-DEG2-PWY:nocsj594:4120524	False	1	-2.79128	0
LEU-DEG2-PWY:psepa26:607048	False	0	0.423627	0
LEU-DEG2-PWY:psepa26:605572	False	0.333333	-0.036138	0
LEU-DEG2-PWY:psepa26:608695	False	0.333333	-0.036138	0
LEU-DEG2-PWY:psepa26:607623	False	0.333333	-0.036138	0
LEU-DEG2-PWY:psepa26:604464	False	0.333333	-0.036138	0
LEU-DEG2-PWY:psepa26:604859	False	0.333333	-0.036138	0
LEU-DEG2-PWY:psepa26:604563	False	0.333333	-0.036138	0
LEU-DEG2-PWY:psepa26:607856	False	0.333333	-0.036138	0
LEU-DEG2-PWY:psepa26:605571	False	0.666667	0.0090743	0
LEU-DEG2-PWY:psepa26:608696	False	0.666667	0.0090743	0
LEU-DEG2-PWY:psepa26:608699	False	1	-0.396563	0
LEU-DEG2-PWY:rhime102:701307	False	0	0.580877	0
LEU-DEG2-PWY:rhime102:704065	False	0	0.580877	0
LEU-DEG2-PWY:rhime102:704594	False	0	0.580877	0
LEU-DEG2-PWY:rhime102:701501	False	0.333333	-0.580877	0
LEU-DEG2-PWY:rhime102:706458	False	0.333333	-0.580877	0
LEU-DEG2-PWY:rhime102:706459	False	0.666667	nan	0
LEU-DEG2-PWY:rhime102:706461	False	0.666667	nan	0
LEU-DEG2-PWY:rhime102:706462	False	1	nan	0
LEU-DEG2-PWY:ralh1181:1448768	False	0	-0.150671	0
LEU-DEG2-PWY:ralh1181:1448903	False	0.333333	0.0305556	0
LEU-DEG2-PWY:ralh1181:1449079	False	0.333333	0.0305556	0
LEU-DEG2-PWY:ralh1181:1448629	False	0.333333	0.0305556	0
LEU-DEG2-PWY:ralh1181:1447835	False	0.333333	0.0305556	0
LEU-DEG2-PWY:ralh1181:1446825	False	0.333333	0.0305556	0
LEU-DEG2-PWY:ralh1181:1446835	False	0.666667	-0.184387	0
LEU-DEG2-PWY:ralh1181:1449642	False	1	0.304503	0
LEU-DEG2-PWY:ralh1181:1447442	False	1	0.304503	0
LEU-DEG2-PWY:ralh1181:1447625	False	1	0.304503	0
LEU-DEG2-PWY:ralh1181:1446844	False	1	0.304503	0
LEU-DEG2-PWY:ralh1181:1569008	False	1	0.304503	0
LEU-DEG2-PWY:vibse1054:7386295	False	0	-4.29e-16	0
LEU-DEG2-PWY:vibse1054:7375479	False	0.25	nan	0
LEU-DEG2-PWY:vibse1054:7374068	False	0.25	nan	0
LEU-DEG2-PWY:vibse1054:7375478	False	0.5	nan	0
LEU-DEG2-PWY:vibse1054:7374071	False	0.5	nan	0
LEU-DEG2-PWY:vibse1054:7374069	False	0.5	nan	0
LEU-DEG2-PWY:vibse1054:7375477	False	0.75	nan	0
LEU-DEG2-PWY:vibse1054:7374070	False	0.75	nan	0
LEU-DEG2-PWY:vibse1054:7374072	False	1	nan	0
LEU-DEG2-PWY:vibse1054:7375476	False	1	nan	0
LEU-DEG2-PWY:salai425:3104254	False	0	-0.175021	0
LEU-DEG2-PWY:salai425:3104129	False	0	-0.175021	0
LEU-DEG2-PWY:salai425:3106994	False	0.333333	-0.373039	0
LEU-DEG2-PWY:salai425:3107025	False	0.333333	-0.373039	0
LEU-DEG2-PWY:salai425:3106989	False	0.333333	-0.373039	0
LEU-DEG2-PWY:salai425:3105038	False	0.333333	-0.373039	0
LEU-DEG2-PWY:salai425:3103920	False	0.333333	-0.373039	0
LEU-DEG2-PWY:salai425:3105043	False	0.333333	-0.373039	0
LEU-DEG2-PWY:salai425:3105045	False	0.333333	-0.373039	0
LEU-DEG2-PWY:salai425:3105730	False	0.333333	-0.373039	0
LEU-DEG2-PWY:salai425:3107827	False	0.333333	-0.373039	0
LEU-DEG2-PWY:salai425:3105732	False	0.666667	-0.207764	0
LEU-DEG2-PWY:salai425:3103545	False	1	0.755824	0
LEU-DEG2-PWY:shepw904:6290063	False	0	0.846099	0
LEU-DEG2-PWY:shepw904:6290050	False	0	0.846099	0
LEU-DEG2-PWY:shepw904:6291731	False	0.333333	-0.423049	0
LEU-DEG2-PWY:shepw904:6291732	False	0.666667	-0.423049	0
LEU-DEG2-PWY:shepw904:6291736	False	1	nan	0
LEU-DEG2-PWY:mycmc170:1333292	False	0	-1.32347	0
LEU-DEG2-PWY:mycmc170:1333945	False	0.333333	-0.630427	0
LEU-DEG2-PWY:mycmc170:1331708	False	0.333333	-0.630427	0
LEU-DEG2-PWY:mycmc170:1331399	False	0.333333	-0.630427	0
LEU-DEG2-PWY:mycmc170:1331859	False	0.333333	-0.630427	0
LEU-DEG2-PWY:mycmc170:1331707	False	0.333333	-0.630427	0
LEU-DEG2-PWY:mycmc170:1334126	False	0.333333	-0.630427	0
LEU-DEG2-PWY:mycmc170:1331657	False	0.333333	-0.630427	0
LEU-DEG2-PWY:mycmc170:1334107	False	0.333333	-0.630427	0
LEU-DEG2-PWY:mycmc170:1332512	False	0.333333	-0.630427	0
LEU-DEG2-PWY:mycmc170:1331261	False	0.333333	-0.630427	0
LEU-DEG2-PWY:mycmc170:1331865	False	0.333333	-0.630427	0
LEU-DEG2-PWY:mycmc170:1333519	False	0.333333	-0.630427	0
LEU-DEG2-PWY:mycmc170:1334116	False	0.333333	-0.630427	0
LEU-DEG2-PWY:mycmc170:1330056	False	0.333333	-0.630427	0
LEU-DEG2-PWY:mycmc170:1331952	False	0.333333	-0.630427	0
LEU-DEG2-PWY:mycmc170:1330215	False	0.333333	-0.630427	0
LEU-DEG2-PWY:mycmc170:1331258	False	0.333333	-0.630427	0
LEU-DEG2-PWY:mycmc170:1331430	False	0.333333	-0.630427	0
LEU-DEG2-PWY:mycmc170:1333554	False	0.333333	-0.630427	0
LEU-DEG2-PWY:mycmc170:1332743	False	0.333333	-0.630427	0
LEU-DEG2-PWY:mycmc170:1331428	False	0.333333	-0.630427	0
LEU-DEG2-PWY:mycmc170:1329569	False	0.333333	-0.630427	0
LEU-DEG2-PWY:mycmc170:1332330	False	0.666667	2.23415	0
LEU-DEG2-PWY:mycmc170:1330803	False	0.666667	2.23415	0
LEU-DEG2-PWY:mycmc170:1330804	False	0.666667	2.23415	0
LEU-DEG2-PWY:mycmc170:1332474	False	1	-0.280257	0
LEU-DEG2-PWY:vibpa199:1749156	False	0	1.0384	0
LEU-DEG2-PWY:vibpa199:1754207	False	0.333333	-0.331318	0
LEU-DEG2-PWY:vibpa199:1753614	False	0.333333	-0.331318	0
LEU-DEG2-PWY:vibpa199:1754206	False	0.666667	-0.375763	0
LEU-DEG2-PWY:vibpa199:1753617	False	0.666667	-0.375763	0
LEU-DEG2-PWY:vibpa199:1753615	False	0.666667	-0.375763	0
LEU-DEG2-PWY:vibpa199:1753618	False	1	-0.331318	0
LEU-DEG2-PWY:vibpa199:1754204	False	1	-0.331318	0
LEU-DEG2-PWY:brume578:3937272	False	0	nan	0
LEU-DEG2-PWY:brume578:3937273	False	0	nan	0
LEU-DEG2-PWY:brume578:3938819	False	0.333333	0	0
LEU-DEG2-PWY:brume578:3938820	False	0.666667	0	0
LEU-DEG2-PWY:brume578:3938822	False	1	0	0
LEU-DEG2-PWY:marmm403:2952400	False	0	-0.553875	0
LEU-DEG2-PWY:marmm403:2953656	False	0.333333	-0.322135	0
LEU-DEG2-PWY:marmm403:2953342	False	0.333333	-0.322135	0
LEU-DEG2-PWY:marmm403:2953734	False	0.333333	-0.322135	0
LEU-DEG2-PWY:marmm403:2953073	False	0.333333	-0.322135	0
LEU-DEG2-PWY:marmm403:2953077	False	0.666667	0.876009	0
LEU-DEG2-PWY:marmm403:2953344	False	0.666667	0.876009	0
LEU-DEG2-PWY:marmm403:2953078	False	1	nan	0
LEU-DEG2-PWY:vibf1329:2408820	False	0	0.455408	0
LEU-DEG2-PWY:vibf1329:2407588	False	0.333333	-0.151803	0
LEU-DEG2-PWY:vibf1329:2407587	False	0.666667	-0.151803	0
LEU-DEG2-PWY:vibf1329:2407585	False	1	-0.151803	0
LEU-DEG2-PWY:psepf607:4181952	False	0	0.514024	0
LEU-DEG2-PWY:psepf607:4182064	False	0.333333	-0.13335	0
LEU-DEG2-PWY:psepf607:4182207	False	0.333333	-0.13335	0
LEU-DEG2-PWY:psepf607:4185398	False	0.333333	-0.13335	0
LEU-DEG2-PWY:psepf607:4182206	False	0.666667	-0.142468	0
LEU-DEG2-PWY:psepf607:4182067	False	0.666667	-0.142468	0
LEU-DEG2-PWY:psepf607:4182063	False	1	-0.238206	0
LEU-DEG2-PWY:psepf607:4180768	False	1	-0.238206	0
LEU-DEG2-PWY:artca579:3956605	False	0	nan	0
LEU-DEG2-PWY:artca579:3955674	False	0.5	-0.333307	0
LEU-DEG2-PWY:artca579:3953706	False	1	0.333307	0
LEU-DEG2-PWY:salrd424:3110287	False	0	0.485191	0
LEU-DEG2-PWY:salrd424:3113401	False	0.333333	-0.795744	0
LEU-DEG2-PWY:salrd424:3113361	False	0.333333	-0.795744	0
LEU-DEG2-PWY:salrd424:3109892	False	0.333333	-0.795744	0
LEU-DEG2-PWY:salrd424:3113489	False	0.333333	-0.795744	0
LEU-DEG2-PWY:salrd424:3111224	False	0.333333	-0.795744	0
LEU-DEG2-PWY:salrd424:3113490	False	0.333333	-0.795744	0
LEU-DEG2-PWY:salrd424:3111226	False	0.333333	-0.795744	0
LEU-DEG2-PWY:salrd424:3112005	False	0.333333	-0.795744	0
LEU-DEG2-PWY:salrd424:3113365	False	0.333333	-0.795744	0
LEU-DEG2-PWY:salrd424:3111219	False	0.333333	-0.795744	0
LEU-DEG2-PWY:salrd424:3114320	False	0.333333	-0.795744	0
LEU-DEG2-PWY:salrd424:3112007	False	0.666667	0.318146	0
LEU-DEG2-PWY:salrd424:3112006	False	0.666667	0.318146	0
LEU-DEG2-PWY:salrd424:3109611	False	1	-0.00759297	0
LEU-DEG2-PWY:nithn1197:8513590	False	0	0.305785	0
LEU-DEG2-PWY:nithn1197:8516574	False	0.5	-0.2411	0
LEU-DEG2-PWY:nithn1197:8514959	False	0.5	-0.2411	0
LEU-DEG2-PWY:nithn1197:8514961	False	1	-0.0646854	0
P124-PWY:kytsd1149:7921024	False	0	-0.167044	0
P124-PWY:kytsd1149:7920874	False	0.0909091	0.881146	0
P124-PWY:kytsd1149:7920875	False	0.181818	0.881146	0
P124-PWY:kytsd1149:7920876	False	0.272727	0.881146	0
P124-PWY:kytsd1149:7919486	False	0.363636	-0.631705	0
P124-PWY:kytsd1149:7919757	False	0.454545	-0.0481771	0
P124-PWY:kytsd1149:7919107	False	0.545455	-0.620899	0
P124-PWY:kytsd1149:7919565	False	0.636364	0.454306	0
P124-PWY:kytsd1149:7919781	False	0.636364	0.454306	0
P124-PWY:kytsd1149:7919782	False	0.727273	0.481321	0
P124-PWY:kytsd1149:7919887	False	0.818182	-0.772184	0
P124-PWY:kytsd1149:7919163	False	0.818182	-0.772184	0
P124-PWY:kytsd1149:7919362	False	0.909091	-0.891051	0
P124-PWY:kytsd1149:7919768	False	1	-0.448002	0
P124-PWY:brafd1145:7893786	False	0	-0.208974	0
P124-PWY:brafd1145:7895030	False	0.0909091	-0.140853	0
P124-PWY:brafd1145:7895190	False	0.181818	0.616987	0
P124-PWY:brafd1145:7895191	False	0.272727	0.493519	0
P124-PWY:brafd1145:7895317	False	0.272727	0.493519	0
P124-PWY:brafd1145:7894566	False	0.363636	0.037963	0
P124-PWY:brafd1145:7893637	False	0.363636	0.037963	0
P124-PWY:brafd1145:7896033	False	0.363636	0.037963	0
P124-PWY:brafd1145:7895229	False	0.454545	0.0294479	0
P124-PWY:brafd1145:7894122	False	0.545455	0.0720232	0
P124-PWY:brafd1145:7893859	False	0.636364	-0.0301575	0
P124-PWY:brafd1145:7893860	False	0.727273	-0.0301575	0
P124-PWY:brafd1145:7894970	False	0.818182	-0.294124	0
P124-PWY:brafd1145:7894052	False	0.818182	-0.294124	0
P124-PWY:brafd1145:7895353	False	0.818182	-0.294124	0
P124-PWY:brafd1145:7893730	False	0.909091	-0.430365	0
P124-PWY:brafd1145:7893838	False	1	-0.115308	0
P124-PWY:strgg565:3894696	False	0	-0.271767	0
P124-PWY:strgg565:3894826	False	0.0909091	0.174662	0
P124-PWY:strgg565:3898659	False	0.181818	0.273028	0
P124-PWY:strgg565:3892536	False	0.272727	0.136829	0
P124-PWY:strgg565:3892537	False	0.272727	0.136829	0
P124-PWY:strgg565:3894438	False	0.272727	0.136829	0
P124-PWY:strgg565:3898660	False	0.272727	0.136829	0
P124-PWY:strgg565:3894440	False	0.363636	-0.324733	0
P124-PWY:strgg565:3895153	False	0.454545	-0.0523356	0
P124-PWY:strgg565:3895538	False	0.545455	-0.808996	0
P124-PWY:strgg565:3894821	False	0.636364	0.507593	0
P124-PWY:strgg565:3892542	False	0.636364	0.507593	0
P124-PWY:strgg565:3891918	False	0.727273	0.636225	0
P124-PWY:strgg565:3894822	False	0.727273	0.636225	0
P124-PWY:strgg565:3892234	False	0.818182	-0.279334	0
P124-PWY:strgg565:3894349	False	0.818182	-0.279334	0
P124-PWY:strgg565:3894486	False	0.818182	-0.279334	0
P124-PWY:strgg565:3894620	False	0.818182	-0.279334	0
P124-PWY:strgg565:3898462	False	0.818182	-0.279334	0
P124-PWY:strgg565:3896549	False	0.818182	-0.279334	0
P124-PWY:strgg565:3894017	False	0.818182	-0.279334	0
P124-PWY:strgg565:3897974	False	0.818182	-0.279334	0
P124-PWY:strgg565:3898867	False	0.818182	-0.279334	0
P124-PWY:strgg565:3894984	False	0.818182	-0.279334	0
P124-PWY:strgg565:3895874	False	0.818182	-0.279334	0
P124-PWY:strgg565:3894168	False	0.909091	0.44706	0
P124-PWY:strgg565:3895517	False	0.909091	0.44706	0
P124-PWY:strgg565:3893025	False	1	-0.438232	0
P124-PWY:strgg565:3894788	False	1	-0.438232	0
P124-PWY:mycua376:2731000	False	0	nan	0
P124-PWY:mycua376:2729312	False	0.0833333	0.189722	0
P124-PWY:mycua376:2734704	False	0.166667	0.27903	0
P124-PWY:mycua376:2734707	False	0.25	0.27903	0
P124-PWY:mycua376:2737333	False	0.333333	0.432131	0
P124-PWY:mycua376:2728803	False	0.416667	-0.665089	0
P124-PWY:mycua376:2729312	False	0.5	0.189722	0
P124-PWY:mycua376:2728828	False	0.583333	-0.00165386	0
P124-PWY:mycua376:2728830	False	0.666667	-0.00165386	0
P124-PWY:mycua376:2737021	False	0.75	-0.492142	0
P124-PWY:mycua376:2725415	False	0.75	-0.492142	0
P124-PWY:mycua376:2738199	False	0.75	-0.492142	0
P124-PWY:mycua376:2737259	False	0.75	-0.492142	0
P124-PWY:mycua376:2733836	False	0.75	-0.492142	0
P124-PWY:mycua376:2731402	False	0.75	-0.492142	0
P124-PWY:mycua376:2738233	False	0.75	-0.492142	0
P124-PWY:mycua376:2737106	False	0.75	-0.492142	0
P124-PWY:mycua376:2738076	False	0.75	-0.492142	0
P124-PWY:mycua376:2725445	False	0.75	-0.492142	0
P124-PWY:mycua376:2737767	False	0.833333	-0.00165386	0
P124-PWY:mycua376:2725304	False	0.916667	-0.511989	0
P124-PWY:mycua376:2729017	False	0.916667	-0.511989	0
P124-PWY:mycua376:2725151	False	1	0.304547	0
P124-PWY:jondd812:5455235	False	0	-0.641858	0
P124-PWY:jondd812:5456004	False	0.0909091	-0.555153	0
P124-PWY:jondd812:5457036	False	0.181818	-0.680393	0
P124-PWY:jondd812:5456874	False	0.272727	0.677985	0
P124-PWY:jondd812:5455639	False	0.363636	-0.699661	0
P124-PWY:jondd812:5456897	False	0.454545	-0.372109	0
P124-PWY:jondd812:5455881	False	0.545455	1.81478	0
P124-PWY:jondd812:5455882	False	0.636364	1.81478	0
P124-PWY:jondd812:5457424	False	0.727273	-0.33839	0
P124-PWY:jondd812:5457121	False	0.727273	-0.33839	0
P124-PWY:jondd812:5457112	False	0.727273	-0.33839	0
P124-PWY:jondd812:5455332	False	0.727273	-0.33839	0
P124-PWY:jondd812:5457306	False	0.818182	-0.285404	0
P124-PWY:jondd812:5455856	False	0.909091	-0.10236	0
P124-PWY:jondd812:5455718	False	1	-0.632224	0
P124-PWY:moota369:2690850	False	0	0.116537	0
P124-PWY:moota369:2689562	False	0.111111	0.686554	0
P124-PWY:moota369:2689561	False	0.222222	0.686554	0
P124-PWY:moota369:2688745	False	0.333333	-0.592818	0
P124-PWY:moota369:2691908	False	0.444444	0.0912027	0
P124-PWY:moota369:2689376	False	0.555556	-0.732155	0
P124-PWY:moota369:2691888	False	0.666667	0.268541	0
P124-PWY:moota369:2690994	False	0.777778	-0.472481	0
P124-PWY:moota369:2687993	False	0.777778	-0.472481	0
P124-PWY:moota369:2688136	False	0.777778	-0.472481	0
P124-PWY:moota369:2689900	False	0.777778	-0.472481	0
P124-PWY:moota369:2688776	False	0.777778	-0.472481	0
P124-PWY:moota369:2687935	False	0.777778	-0.472481	0
P124-PWY:moota369:2692655	False	0.777778	-0.472481	0
P124-PWY:moota369:2689976	False	0.777778	-0.472481	0
P124-PWY:moota369:2689016	False	0.777778	-0.472481	0
P124-PWY:moota369:2692629	False	0.777778	-0.472481	0
P124-PWY:moota369:2692262	False	0.888889	-0.396478	3.5
P124-PWY:moota369:2688432	False	0.888889	-0.396478	3.5
P124-PWY:moota369:2691781	False	1	0.344544	0
P124-PWY:mycpa174:2708315	False	0	-0.598929	0
P124-PWY:mycpa174:2710407	False	0.0909091	-0.331191	0
P124-PWY:mycpa174:2711923	False	0.0909091	-0.331191	0
P124-PWY:mycpa174:2712325	False	0.181818	-0.237482	0.5
P124-PWY:mycpa174:2712969	False	0.181818	-0.237482	0.5
P124-PWY:mycpa174:2712326	False	0.272727	-0.190628	0
P124-PWY:mycpa174:2712981	False	0.272727	-0.190628	0
P124-PWY:mycpa174:2708760	False	0.272727	-0.190628	0
P124-PWY:mycpa174:2713131	False	0.363636	-0.0589903	0
P124-PWY:mycpa174:2714280	False	0.363636	-0.0589903	0
P124-PWY:mycpa174:2709411	False	0.363636	-0.0589903	0
P124-PWY:mycpa174:2709277	False	0.454545	-0.0500657	0
P124-PWY:mycpa174:2709603	False	0.545455	-0.491834	0
P124-PWY:mycpa174:2709290	False	0.636364	0.726375	1
P124-PWY:mycpa174:2709291	False	0.727273	0.726375	0
P124-PWY:mycpa174:2712849	False	0.818182	-0.0159899	0
P124-PWY:mycpa174:2708040	False	0.818182	-0.0159899	0
P124-PWY:mycpa174:2708068	False	0.818182	-0.0159899	0
P124-PWY:mycpa174:2712914	False	0.818182	-0.0159899	0
P124-PWY:mycpa174:2714145	False	0.818182	-0.0159899	0
P124-PWY:mycpa174:2714087	False	0.818182	-0.0159899	0
P124-PWY:mycpa174:2714047	False	0.818182	-0.0159899	0
P124-PWY:mycpa174:2713067	False	0.818182	-0.0159899	0
P124-PWY:mycpa174:2713913	False	0.818182	-0.0159899	0
P124-PWY:mycpa174:2711835	False	0.818182	-0.0159899	0
P124-PWY:mycpa174:2712793	False	0.818182	-0.0159899	0
P124-PWY:mycpa174:2713554	False	0.909091	0.204286	0
P124-PWY:mycpa174:2707631	False	1	0.318074	0
P124-PWY:mycpa174:2709379	False	1	0.318074	0
P124-PWY:catad1224:8965270	False	0	0.416089	0
P124-PWY:catad1224:8962559	False	0.1	0.0803725	0
P124-PWY:catad1224:8964677	False	0.1	0.0803725	0
P124-PWY:catad1224:8963099	False	0.1	0.0803725	0
P124-PWY:catad1224:8958841	False	0.2	0.623474	0
P124-PWY:catad1224:8964533	False	0.2	0.623474	0
P124-PWY:catad1224:8962560	False	0.2	0.623474	0
P124-PWY:catad1224:8963766	False	0.2	0.623474	0
P124-PWY:catad1224:8964656	False	0.2	0.623474	0
P124-PWY:catad1224:8963999	False	0.2	0.623474	0
P124-PWY:catad1224:8960327	False	0.2	0.623474	0
P124-PWY:catad1224:8960326	False	0.2	0.623474	0
P124-PWY:catad1224:8961615	False	0.2	0.623474	0
P124-PWY:catad1224:8960779	False	0.3	-0.286144	0
P124-PWY:catad1224:8964336	False	0.3	-0.286144	0
P124-PWY:catad1224:8958755	False	0.4	nan	0
P124-PWY:catad1224:8960271	False	0.5	-0.332343	0
P124-PWY:catad1224:8963451	False	0.6	0.226671	0
P124-PWY:catad1224:8964200	False	0.6	0.226671	0
P124-PWY:catad1224:8964199	False	0.7	0.28673	0
P124-PWY:catad1224:8959694	False	0.8	-0.151505	0
P124-PWY:catad1224:8965664	False	0.8	-0.151505	0
P124-PWY:catad1224:8965103	False	0.8	-0.151505	0
P124-PWY:catad1224:8964371	False	0.8	-0.151505	0
P124-PWY:catad1224:8957958	False	0.8	-0.151505	0
P124-PWY:catad1224:8964082	False	0.8	-0.151505	0
P124-PWY:catad1224:8965601	False	0.8	-0.151505	0
P124-PWY:catad1224:8959759	False	0.9	-0.142925	0
P124-PWY:catad1224:8957156	False	0.9	-0.142925	0
P124-PWY:catad1224:8964254	False	1	-0.720419	0
P124-PWY:rhoob646:4452674	False	0	-0.564809	0
P124-PWY:rhoob646:4456334	False	0	-0.564809	0
P124-PWY:rhoob646:4454071	False	0	-0.564809	0
P124-PWY:rhoob646:4457529	False	0.0833333	-1.35686	0
P124-PWY:rhoob646:4458880	False	0.0833333	-1.35686	0
P124-PWY:rhoob646:4457527	False	0.0833333	-1.35686	0
P124-PWY:rhoob646:4457528	False	0.0833333	-1.35686	0
P124-PWY:rhoob646:4456552	False	0.166667	2.7859	0
P124-PWY:rhoob646:4459362	False	0.25	-0.680173	0
P124-PWY:rhoob646:4455903	False	0.25	-0.680173	0
P124-PWY:rhoob646:4453793	False	0.333333	-0.416731	0
P124-PWY:rhoob646:4453792	False	0.333333	-0.416731	0
P124-PWY:rhoob646:4459363	False	0.333333	-0.416731	0
P124-PWY:rhoob646:4456111	False	0.416667	-1.33103	0
P124-PWY:rhoob646:4456481	False	0.416667	-1.33103	0
P124-PWY:rhoob646:4455703	False	0.5	-1.3052	0
P124-PWY:rhoob646:4456552	False	0.583333	2.7859	0
P124-PWY:rhoob646:4452330	False	0.666667	0.425252	0
P124-PWY:rhoob646:4455713	False	0.666667	0.425252	0
P124-PWY:rhoob646:4455714	False	0.75	1.14326	0
P124-PWY:rhoob646:4456868	False	0.833333	-1.13761	0
P124-PWY:rhoob646:4457297	False	0.833333	-1.13761	0
P124-PWY:rhoob646:4453265	False	0.833333	-1.13761	0
P124-PWY:rhoob646:4459171	False	0.833333	-1.13761	0
P124-PWY:rhoob646:4453907	False	0.833333	-1.13761	0
P124-PWY:rhoob646:4457908	False	0.833333	-1.13761	0
P124-PWY:rhoob646:4456438	False	0.833333	-1.13761	0
P124-PWY:rhoob646:4453271	False	0.833333	-1.13761	0
P124-PWY:rhoob646:4456176	False	0.833333	-1.13761	0
P124-PWY:rhoob646:4456843	False	0.833333	-1.13761	0
P124-PWY:rhoob646:4454970	False	0.916667	0.420086	0
P124-PWY:rhoob646:4456256	False	1	-0.767987	0
P124-PWY:rhoob646:4457416	False	1	-0.767987	0
P124-PWY:fra103:3891103	False	0	0.617881	0
P124-PWY:fra103:3890733	False	0	0.617881	0
P124-PWY:fra103:3887030	False	0.0833333	-0.404948	6
P124-PWY:fra103:3891007	False	0.166667	-0.449907	0
P124-PWY:fra103:3889936	False	0.25	nan	0
P124-PWY:fra103:3887732	False	0.333333	0.546695	0
P124-PWY:fra103:3890370	False	0.333333	0.546695	0
P124-PWY:fra103:3889243	False	0.333333	0.546695	0
P124-PWY:fra103:3887644	False	0.416667	-0.794597	0
P124-PWY:fra103:3890041	False	0.5	0.973811	0
P124-PWY:fra103:3890802	False	0.5	0.973811	0
P124-PWY:fra103:3891007	False	0.583333	-0.449907	0
P124-PWY:fra103:3888949	False	0.666667	-0.449907	0
P124-PWY:fra103:3887945	False	0.666667	-0.449907	0
P124-PWY:fra103:3886836	False	0.75	-0.84705	0
P124-PWY:fra103:3887946	False	0.75	-0.84705	0
P124-PWY:fra103:3887258	False	0.833333	-0.397455	0
P124-PWY:fra103:3890291	False	0.833333	-0.397455	0
P124-PWY:fra103:3887230	False	0.833333	-0.397455	0
P124-PWY:fra103:3888646	False	0.833333	-0.397455	0
P124-PWY:fra103:3887829	False	0.833333	-0.397455	0
P124-PWY:fra103:3887698	False	0.833333	-0.397455	0
P124-PWY:fra103:3890470	False	0.833333	-0.397455	0
P124-PWY:fra103:3891269	False	0.916667	1.99289	5
P124-PWY:fra103:3887971	False	1	-0.337509	0
P124-PWY:frean104:3880138	False	0	-0.510333	0
P124-PWY:frean104:3877356	False	0.0909091	1.81373	0
P124-PWY:frean104:3873032	False	0.181818	0.039523	0
P124-PWY:frean104:3874054	False	0.181818	0.039523	0
P124-PWY:frean104:3879048	False	0.272727	nan	0
P124-PWY:frean104:3877717	False	0.363636	1.16856	0
P124-PWY:frean104:3873807	False	0.363636	1.16856	0
P124-PWY:frean104:3876246	False	0.454545	0.1275	0
P124-PWY:frean104:3873523	False	0.454545	0.1275	0
P124-PWY:frean104:3874012	False	0.545455	-0.0631168	0
P124-PWY:frean104:3874013	False	0.636364	-0.0631168	0
P124-PWY:frean104:3875803	False	0.727273	-0.791127	0
P124-PWY:frean104:3879228	False	0.727273	-0.791127	0
P124-PWY:frean104:3878885	False	0.727273	-0.791127	0
P124-PWY:frean104:3879549	False	0.727273	-0.791127	0
P124-PWY:frean104:3879568	False	0.727273	-0.791127	0
P124-PWY:frean104:3876617	False	0.727273	-0.791127	0
P124-PWY:frean104:3875237	False	0.727273	-0.791127	0
P124-PWY:frean104:3878798	False	0.727273	-0.791127	0
P124-PWY:frean104:3876310	False	0.727273	-0.791127	0
P124-PWY:frean104:3879001	False	0.727273	-0.791127	0
P124-PWY:frean104:3875334	False	0.727273	-0.791127	0
P124-PWY:frean104:3873261	False	0.818182	-1.60271	0
P124-PWY:frean104:3874103	False	0.909091	-1.33878	0
P124-PWY:frean104:3879421	False	1	1.21988	0
P124-PWY:rhojr647:4471830	False	0	-0.332375	0
P124-PWY:rhojr647:4468110	False	0	-0.332375	0
P124-PWY:rhojr647:4473946	False	0	-0.332375	0
P124-PWY:rhojr647:4469451	False	0	-0.332375	0
P124-PWY:rhojr647:4433121	False	0.0909091	-0.447569	9
P124-PWY:rhojr647:4474116	False	0.0909091	-0.447569	9
P124-PWY:rhojr647:4433430	False	0.0909091	-0.447569	9
P124-PWY:rhojr647:4433166	False	0.0909091	-0.447569	9
P124-PWY:rhojr647:4474722	False	0.181818	-0.469627	0
P124-PWY:rhojr647:4466249	False	0.181818	-0.469627	0
P124-PWY:rhojr647:4474723	False	0.272727	-0.253944	0
P124-PWY:rhojr647:4469225	False	0.272727	-0.253944	0
P124-PWY:rhojr647:4472829	False	0.363636	-1.07746	0
P124-PWY:rhojr647:4471980	False	0.363636	-1.07746	0
P124-PWY:rhojr647:4471159	False	0.454545	-1.08236	0
P124-PWY:rhojr647:4472050	False	0.545455	0.133304	0
P124-PWY:rhojr647:4471169	False	0.636364	3.48129	0
P124-PWY:rhojr647:4473120	False	0.636364	3.48129	0
P124-PWY:rhojr647:4471170	False	0.727273	1.21172	0
P124-PWY:rhojr647:4471936	False	0.818182	-0.927136	0
P124-PWY:rhojr647:4471860	False	0.818182	-0.927136	0
P124-PWY:rhojr647:4474409	False	0.818182	-0.927136	0
P124-PWY:rhojr647:4471671	False	0.818182	-0.927136	0
P124-PWY:rhojr647:4472386	False	0.818182	-0.927136	0
P124-PWY:rhojr647:4469328	False	0.818182	-0.927136	0
P124-PWY:rhojr647:4470275	False	0.909091	0.574473	8
P124-PWY:rhojr647:4472644	False	1	-0.810308	0
P124-PWY:rhojr647:4471753	False	1	-0.810308	0
P124-PWY:rhojr647:4473007	False	1	-0.810308	0
P124-PWY:rhojr647:4473765	False	1	-0.810308	0
P124-PWY:bifa0743:5069999	False	0	0.641801	0
P124-PWY:bifa0743:5070601	False	0.0909091	-0.672122	0
P124-PWY:bifa0743:5070600	False	0.181818	-0.672122	0
P124-PWY:bifa0743:5070804	False	0.272727	1.89797	0
P124-PWY:bifa0743:5070584	False	0.363636	-0.549393	0
P124-PWY:bifa0743:5070634	False	0.454545	0.280833	0
P124-PWY:bifa0743:5070239	False	0.545455	0.223078	0
P124-PWY:bifa0743:5071299	False	0.636364	nan	0
P124-PWY:bifa0743:5070231	False	0.727273	-0.36169	0
P124-PWY:bifa0743:5070756	False	0.727273	-0.36169	0
P124-PWY:bifa0743:5070123	False	0.727273	-0.36169	0
P124-PWY:bifa0743:5070549	False	0.727273	-0.36169	0
P124-PWY:bifa0743:5071365	False	0.727273	-0.36169	0
P124-PWY:bifa0743:5070544	False	0.727273	-0.36169	0
P124-PWY:bifa0743:5070381	False	0.818182	-0.448322	0
P124-PWY:bifa0743:5071391	False	0.909091	nan	0
P124-PWY:bifa0743:5071047	False	1	-0.340032	0
P124-PWY:bifa0743:5070788	False	1	-0.340032	0
P124-PWY:mycta375:2730438	False	0	nan	0
P124-PWY:mycta375:2732239	False	0.1	0.0211152	0
P124-PWY:mycta375:2732241	False	0.2	0.0211152	0
P124-PWY:mycta375:2733849	False	0.3	-0.567673	0
P124-PWY:mycta375:2728532	False	0.4	-0.851916	0
P124-PWY:mycta375:2729485	False	0.5	-0.709794	0
P124-PWY:mycta375:2728561	False	0.6	0.000812122	0
P124-PWY:mycta375:2728563	False	0.7	0.000812122	0
P124-PWY:mycta375:2728079	False	0.8	-0.443824	0
P124-PWY:mycta375:2733790	False	0.8	-0.443824	0
P124-PWY:mycta375:2729169	False	0.8	-0.443824	0
P124-PWY:mycta375:2734921	False	0.8	-0.443824	0
P124-PWY:mycta375:2730554	False	0.8	-0.443824	0
P124-PWY:mycta375:2734582	False	0.9	-0.618431	8
P124-PWY:mycta375:2728319	False	1	3.14778	0
P124-PWY:mycs2366:2656851	False	0	-0.66843	0
P124-PWY:mycs2366:2658714	False	0.0833333	-0.586646	0
P124-PWY:mycs2366:2657939	False	0.166667	0.299352	0
P124-PWY:mycs2366:2660259	False	0.25	0.980889	0
P124-PWY:mycs2366:2660260	False	0.333333	0.980889	0
P124-PWY:mycs2366:2657827	False	0.416667	-0.729769	0
P124-PWY:mycs2366:2660908	False	0.416667	-0.729769	0
P124-PWY:mycs2366:2657708	False	0.5	-0.266324	0
P124-PWY:mycs2366:2660407	False	0.5	-0.266324	0
P124-PWY:mycs2366:2657939	False	0.583333	0.299352	0
P124-PWY:mycs2366:2657720	False	0.666667	0.135783	0
P124-PWY:mycs2366:2657721	False	0.75	0.135783	0
P124-PWY:mycs2366:2660647	False	0.833333	-0.341293	0
P124-PWY:mycs2366:2660760	False	0.833333	-0.341293	0
P124-PWY:mycs2366:2656653	False	0.833333	-0.341293	0
P124-PWY:mycs2366:2661794	False	0.833333	-0.341293	0
P124-PWY:mycs2366:2661946	False	0.833333	-0.341293	0
P124-PWY:mycs2366:2661910	False	0.833333	-0.341293	0
P124-PWY:mycs2366:2660863	False	0.833333	-0.341293	0
P124-PWY:mycs2366:2661992	False	0.833333	-0.341293	0
P124-PWY:mycs2366:2656681	False	0.833333	-0.341293	0
P124-PWY:mycs2366:2659840	False	0.833333	-0.341293	0
P124-PWY:mycs2366:2661497	False	0.916667	0.163045	0
P124-PWY:mycs2366:2660567	False	1	-0.402631	0
P124-PWY:mycs2366:2656494	False	1	-0.402631	0
P124-PWY:thefy1553:11544761	False	0	-0.424923	0
P124-PWY:thefy1553:11545846	False	0	-0.424923	0
P124-PWY:thefy1553:11545277	False	0.0833333	0.440168	0
P124-PWY:thefy1553:11545634	False	0.166667	-0.225287	0
P124-PWY:thefy1553:11545276	False	0.25	0.440168	0
P124-PWY:thefy1553:11545275	False	0.333333	0.440168	0
P124-PWY:thefy1553:11546754	False	0.416667	0.513368	0
P124-PWY:thefy1553:11544788	False	0.5	0.48675	0
P124-PWY:thefy1553:11545634	False	0.583333	-0.225287	0
P124-PWY:thefy1553:11546607	False	0.666667	nan	0
P124-PWY:thefy1553:11546606	False	0.75	nan	0
P124-PWY:thefy1553:11546497	False	0.833333	-0.615243	1.2
P124-PWY:thefy1553:11547109	False	0.833333	-0.615243	1.2
P124-PWY:thefy1553:11546570	False	0.833333	-0.615243	1.2
P124-PWY:thefy1553:11546727	False	0.833333	-0.615243	1.2
P124-PWY:thefy1553:11547215	False	0.833333	-0.615243	1.2
P124-PWY:thefy1553:11544387	False	0.916667	0.147368	7
P124-PWY:thefy1553:11544866	False	1	-0.97725	0
P124-PWY:mycsj367:2670782	False	0	-0.594669	0
P124-PWY:mycsj367:2672546	False	0.0833333	-0.515542	0
P124-PWY:mycsj367:2671910	False	0.166667	0.341666	0
P124-PWY:mycsj367:2674069	False	0.25	0.552671	0
P124-PWY:mycsj367:2674070	False	0.333333	0.552671	0
P124-PWY:mycsj367:2674764	False	0.416667	-0.403446	0
P124-PWY:mycsj367:2671796	False	0.416667	-0.403446	0
P124-PWY:mycsj367:2671675	False	0.5	-0.205628	0
P124-PWY:mycsj367:2674226	False	0.5	-0.205628	0
P124-PWY:mycsj367:2671910	False	0.583333	0.341666	0
P124-PWY:mycsj367:2671687	False	0.666667	0.183412	0
P124-PWY:mycsj367:2671688	False	0.75	0.183412	0
P124-PWY:mycsj367:2675619	False	0.833333	-0.308493	0
P124-PWY:mycsj367:2674599	False	0.833333	-0.308493	0
P124-PWY:mycsj367:2675583	False	0.833333	-0.308493	0
P124-PWY:mycsj367:2670634	False	0.833333	-0.308493	0
P124-PWY:mycsj367:2674719	False	0.833333	-0.308493	0
P124-PWY:mycsj367:2675667	False	0.833333	-0.308493	0
P124-PWY:mycsj367:2673671	False	0.833333	-0.308493	0
P124-PWY:mycsj367:2675454	False	0.833333	-0.308493	0
P124-PWY:mycsj367:2674486	False	0.833333	-0.308493	0
P124-PWY:mycsj367:2670606	False	0.833333	-0.308493	0
P124-PWY:mycsj367:2675159	False	0.916667	0.209788	0
P124-PWY:mycsj367:2670448	False	1	-0.337507	0
P124-PWY:mycsj367:2674401	False	1	-0.337507	0
P124-PWY:bifas745:5057810	False	0	0.193422	0
P124-PWY:bifas745:5058234	False	0.0833333	-0.162066	0
P124-PWY:bifas745:5058197	False	0.166667	-1.10056	0
P124-PWY:bifas745:5058196	False	0.25	-1.10056	0
P124-PWY:bifas745:5058597	False	0.333333	6.86239	0
P124-PWY:bifas745:5058180	False	0.416667	-0.97969	0
P124-PWY:bifas745:5058234	False	0.5	-0.162066	0
P124-PWY:bifas745:5058295	False	0.583333	-0.226054	0
P124-PWY:bifas745:5058748	False	0.666667	-1.00102	0
P124-PWY:bifas745:5058146	False	0.75	-0.572063	0
P124-PWY:bifas745:5059234	False	0.75	-0.572063	0
P124-PWY:bifas745:5057935	False	0.75	-0.572063	0
P124-PWY:bifas745:5058862	False	0.833333	-0.880153	0
P124-PWY:bifas745:5058841	False	0.916667	-0.0980784	0
P124-PWY:bifas745:5058987	False	1	-0.773507	0
P124-PWY:bifas745:5058581	False	1	-0.773507	0
P124-PWY:xyced599:4137731	False	0	-0.609481	0
P124-PWY:xyced599:4137950	False	0.0909091	0.304984	0
P124-PWY:xyced599:4138300	False	0.181818	nan	0
P124-PWY:xyced599:4138301	False	0.272727	nan	0
P124-PWY:xyced599:4136503	False	0.363636	-0.901331	0
P124-PWY:xyced599:4136921	False	0.454545	-1.18345	0
P124-PWY:xyced599:4138676	False	0.545455	0.319576	0
P124-PWY:xyced599:4136805	False	0.545455	0.319576	0
P124-PWY:xyced599:4136806	False	0.636364	1.31673	0
P124-PWY:xyced599:4137245	False	0.727273	-0.745678	0
P124-PWY:xyced599:4139067	False	0.727273	-0.745678	0
P124-PWY:xyced599:4138562	False	0.727273	-0.745678	0
P124-PWY:xyced599:4138643	False	0.727273	-0.745678	0
P124-PWY:xyced599:4137719	False	0.727273	-0.745678	0
P124-PWY:xyced599:4136149	False	0.727273	-0.745678	0
P124-PWY:xyced599:4137704	False	0.727273	-0.745678	0
P124-PWY:xyced599:4138890	False	0.818182	1.52103	0
P124-PWY:xyced599:4136780	False	0.909091	0.830314	0
P124-PWY:xyced599:4136612	False	1	-0.852689	0
P124-PWY:salrd424:3111453	False	0	-0.120096	0
P124-PWY:salrd424:3111452	False	0.0909091	-0.120096	0
P124-PWY:salrd424:3111451	False	0.181818	-0.487595	0
P124-PWY:salrd424:3112098	False	0.181818	-0.487595	0
P124-PWY:salrd424:3110384	False	0.181818	-0.487595	0
P124-PWY:salrd424:3114002	False	0.272727	-0.629584	0
P124-PWY:salrd424:3110736	False	0.363636	0.773598	0
P124-PWY:salrd424:3112774	False	0.454545	-0.353959	0
P124-PWY:salrd424:3113634	False	0.545455	1.02417	0
P124-PWY:salrd424:3113633	False	0.636364	1.02417	0
P124-PWY:salrd424:3111895	False	0.727273	-0.594783	0
P124-PWY:salrd424:3109831	False	0.727273	-0.594783	0
P124-PWY:salrd424:3113119	False	0.727273	-0.594783	0
P124-PWY:salrd424:3113802	False	0.727273	-0.594783	0
P124-PWY:salrd424:3110990	False	0.727273	-0.594783	0
P124-PWY:salrd424:3114413	False	0.727273	-0.594783	0
P124-PWY:salrd424:3113972	False	0.727273	-0.594783	0
P124-PWY:salrd424:3110114	False	0.818182	-0.328902	0
P124-PWY:salrd424:3113676	False	0.909091	nan	0
P124-PWY:salrd424:3114182	False	1	-0.186914	0
P124-PWY:straw202:1767982	False	0	0.288851	0
P124-PWY:straw202:1764959	False	0	0.288851	0
P124-PWY:straw202:1765805	False	0	0.288851	0
P124-PWY:straw202:1768122	False	0.0833333	-0.359732	8
P124-PWY:straw202:1765959	False	0.0833333	-0.359732	8
P124-PWY:straw202:1772239	False	0.166667	-0.333182	9
P124-PWY:straw202:1765956	False	0.166667	-0.333182	9
P124-PWY:straw202:1765899	False	0.25	0.859301	0
P124-PWY:straw202:1765955	False	0.25	0.859301	0
P124-PWY:straw202:1765900	False	0.25	0.859301	0
P124-PWY:straw202:1772240	False	0.25	0.859301	0
P124-PWY:straw202:1769870	False	0.25	0.859301	0
P124-PWY:straw202:1767671	False	0.333333	-0.230774	0
P124-PWY:straw202:1769662	False	0.333333	-0.230774	0
P124-PWY:straw202:1768484	False	0.416667	-0.037337	0
P124-PWY:straw202:1769523	False	0.5	-0.598684	11
P124-PWY:straw202:1766452	False	0.583333	0.341951	0
P124-PWY:straw202:1768116	False	0.583333	0.341951	0
P124-PWY:straw202:1768117	False	0.666667	0.994327	8
P124-PWY:straw202:1767896	False	0.75	0.0406881	0.666667
P124-PWY:straw202:1767588	False	0.75	0.0406881	0.666667
P124-PWY:straw202:1767285	False	0.75	0.0406881	0.666667
P124-PWY:straw202:1767720	False	0.75	0.0406881	0.666667
P124-PWY:straw202:1770833	False	0.75	0.0406881	0.666667
P124-PWY:straw202:1766847	False	0.75	0.0406881	0.666667
P124-PWY:straw202:1766054	False	0.75	0.0406881	0.666667
P124-PWY:straw202:1765961	False	0.75	0.0406881	0.666667
P124-PWY:straw202:1768318	False	0.75	0.0406881	0.666667
P124-PWY:straw202:1770864	False	0.833333	-0.507655	12
P124-PWY:straw202:1766384	False	0.916667	0.186443	0
P124-PWY:straw202:1768073	False	0.916667	0.186443	0
P124-PWY:straw202:1769019	False	1	-0.644198	0
P124-PWY:nocfa277:2083445	False	0	-0.487655	7
P124-PWY:nocfa277:2082866	False	0.1	1.37223	0
P124-PWY:nocfa277:2082865	False	0.2	0.307373	0
P124-PWY:nocfa277:2082870	False	0.2	0.307373	0
P124-PWY:nocfa277:2082692	False	0.2	0.307373	0
P124-PWY:nocfa277:2082691	False	0.2	0.307373	0
P124-PWY:nocfa277:2081656	False	0.3	-0.343104	0
P124-PWY:nocfa277:2085377	False	0.4	-0.535838	0
P124-PWY:nocfa277:2080362	False	0.5	-0.641842	4
P124-PWY:nocfa277:2084311	False	0.5	-0.641842	4
P124-PWY:nocfa277:2085367	False	0.6	-0.0829132	0
P124-PWY:nocfa277:2085366	False	0.7	-0.0829132	0
P124-PWY:nocfa277:2080939	False	0.8	-0.206814	0.571429
P124-PWY:nocfa277:2082469	False	0.8	-0.206814	0.571429
P124-PWY:nocfa277:2082551	False	0.8	-0.206814	0.571429
P124-PWY:nocfa277:2081885	False	0.8	-0.206814	0.571429
P124-PWY:nocfa277:2086344	False	0.8	-0.206814	0.571429
P124-PWY:nocfa277:2081688	False	0.8	-0.206814	0.571429
P124-PWY:nocfa277:2083234	False	0.8	-0.206814	0.571429
P124-PWY:nocfa277:2086149	False	0.9	0.215825	9
P124-PWY:nocfa277:2082011	False	1	0.485652	0
P124-PWY:nocsj594:4124189	False	0	-0.114048	0
P124-PWY:nocsj594:4124188	False	0	-0.114048	0
P124-PWY:nocsj594:4123874	False	0.0833333	-0.045925	0
P124-PWY:nocsj594:4124529	False	0.166667	-0.443311	0
P124-PWY:nocsj594:4123875	False	0.25	-0.290034	0
P124-PWY:nocsj594:4123366	False	0.25	-0.290034	0
P124-PWY:nocsj594:4100775	False	0.25	-0.290034	0
P124-PWY:nocsj594:4123876	False	0.333333	0.014629	0
P124-PWY:nocsj594:4124875	False	0.333333	0.014629	0
P124-PWY:nocsj594:4124876	False	0.333333	0.014629	0
P124-PWY:nocsj594:4124447	False	0.416667	-0.806635	0
P124-PWY:nocsj594:4121940	False	0.5	-0.693097	0
P124-PWY:nocsj594:4124529	False	0.583333	-0.443311	0
P124-PWY:nocsj594:4100957	False	0.666667	1.2541	0
P124-PWY:nocsj594:4122012	False	0.666667	1.2541	0
P124-PWY:nocsj594:4122013	False	0.75	0.941863	0
P124-PWY:nocsj594:4121697	False	0.833333	-0.349642	0
P124-PWY:nocsj594:4121563	False	0.833333	-0.349642	0
P124-PWY:nocsj594:4125070	False	0.833333	-0.349642	0
P124-PWY:nocsj594:4120751	False	0.833333	-0.349642	0
P124-PWY:nocsj594:4122623	False	0.833333	-0.349642	0
P124-PWY:nocsj594:4121338	False	0.833333	-0.349642	0
P124-PWY:nocsj594:4122037	False	0.833333	-0.349642	0
P124-PWY:nocsj594:4122064	False	0.833333	-0.349642	0
P124-PWY:nocsj594:4121004	False	0.916667	0.771555	0
P124-PWY:nocsj594:4124127	False	1	0.203861	0
P124-PWY:artat577:3949631	False	0	0.00132221	0
P124-PWY:artat577:3946952	False	0	0.00132221	0
P124-PWY:artat577:3949483	False	0	0.00132221	0
P124-PWY:artat577:3947477	False	0.0833333	0.498867	0
P124-PWY:artat577:3949728	False	0.166667	0.801297	0
P124-PWY:artat577:3947478	False	0.25	0.498867	0
P124-PWY:artat577:3949156	False	0.333333	-0.359642	0
P124-PWY:artat577:3948664	False	0.333333	-0.359642	0
P124-PWY:artat577:3950465	False	0.333333	-0.359642	0
P124-PWY:artat577:3948665	False	0.333333	-0.359642	0
P124-PWY:artat577:3950464	False	0.333333	-0.359642	0
P124-PWY:artat577:3947479	False	0.333333	-0.359642	0
P124-PWY:artat577:3949157	False	0.333333	-0.359642	0
P124-PWY:artat577:3949293	False	0.416667	-0.81166	0
P124-PWY:artat577:3950722	False	0.416667	-0.81166	0
P124-PWY:artat577:3947646	False	0.416667	-0.81166	0
P124-PWY:artat577:3949708	False	0.5	-0.749873	0
P124-PWY:artat577:3949728	False	0.583333	0.801297	0
P124-PWY:artat577:3947657	False	0.666667	-0.749873	0
P124-PWY:artat577:3949874	False	0.75	1.35738	0
P124-PWY:artat577:3948704	False	0.833333	-0.373579	0
P124-PWY:artat577:3947419	False	0.833333	-0.373579	0
P124-PWY:artat577:3948219	False	0.833333	-0.373579	0
P124-PWY:artat577:3949171	False	0.833333	-0.373579	0
P124-PWY:artat577:3950650	False	0.833333	-0.373579	0
P124-PWY:artat577:3947012	False	0.833333	-0.373579	0
P124-PWY:artat577:3950619	False	0.833333	-0.373579	0
P124-PWY:artat577:3949374	False	0.916667	-0.15477	0
P124-PWY:artat577:3949726	False	1	-0.759629	0
P124-PWY:mycbp371:2685527	False	0	-0.421259	0
P124-PWY:mycbp371:2683737	False	0.0833333	0.494114	0
P124-PWY:mycbp371:2683858	False	0.166667	0.555138	0
P124-PWY:mycbp371:2683857	False	0.25	0.555138	0
P124-PWY:mycbp371:2683305	False	0.333333	-0.360234	0
P124-PWY:mycbp371:2686415	False	0.416667	-0.421259	0
P124-PWY:mycbp371:2683737	False	0.5	0.494114	0
P124-PWY:mycbp371:2686404	False	0.583333	-0.409054	0
P124-PWY:mycbp371:2686403	False	0.666667	-0.409054	0
P124-PWY:mycbp371:2684574	False	0.75	-0.156411	0
P124-PWY:mycbp371:2682539	False	0.75	-0.156411	0
P124-PWY:mycbp371:2684547	False	0.75	-0.156411	0
P124-PWY:mycbp371:2684240	False	0.75	-0.156411	0
P124-PWY:mycbp371:2682506	False	0.75	-0.156411	0
P124-PWY:mycbp371:2683574	False	0.75	-0.156411	0
P124-PWY:mycbp371:2683483	False	0.75	-0.156411	0
P124-PWY:mycbp371:2683352	False	0.75	-0.156411	0
P124-PWY:mycbp371:2682655	False	0.75	-0.156411	0
P124-PWY:mycbp371:2684284	False	0.75	-0.156411	0
P124-PWY:mycbp371:2682921	False	0.833333	0.188989	0
P124-PWY:mycbp371:2686321	False	0.916667	-0.384644	0
P124-PWY:mycbp371:2684669	False	0.916667	-0.384644	0
P124-PWY:mycbp371:2684689	False	1	0.274424	0
P124-PWY:strco55:1798880	False	0	0.126207	2.5
P124-PWY:strco55:1797761	False	0	0.126207	2.5
P124-PWY:strco55:1798765	False	0.0909091	-0.276683	7
P124-PWY:strco55:1800985	False	0.0909091	-0.276683	7
P124-PWY:strco55:1800988	False	0.181818	-0.557349	7
P124-PWY:strco55:1794600	False	0.181818	-0.557349	7
P124-PWY:strco55:1800989	False	0.272727	-0.477374	0
P124-PWY:strco55:1794599	False	0.272727	-0.477374	0
P124-PWY:strco55:1797042	False	0.272727	-0.477374	0
P124-PWY:strco55:1799140	False	0.363636	-0.489446	0
P124-PWY:strco55:1797978	False	0.363636	-0.489446	0
P124-PWY:strco55:1798303	False	0.363636	-0.489446	0
P124-PWY:strco55:1798450	False	0.454545	-0.272157	2
P124-PWY:strco55:1797995	False	0.545455	0.515517	9
P124-PWY:strco55:1801191	False	0.636364	-0.0548672	2
P124-PWY:strco55:1798770	False	0.636364	-0.0548672	2
P124-PWY:strco55:1801446	False	0.636364	-0.0548672	2
P124-PWY:strco55:1798769	False	0.727273	0.904827	6
P124-PWY:strco55:1795658	False	0.818182	-0.300324	1.88889
P124-PWY:strco55:1800804	False	0.818182	-0.300324	1.88889
P124-PWY:strco55:1799217	False	0.818182	-0.300324	1.88889
P124-PWY:strco55:1799098	False	0.818182	-0.300324	1.88889
P124-PWY:strco55:1798960	False	0.818182	-0.300324	1.88889
P124-PWY:strco55:1798606	False	0.818182	-0.300324	1.88889
P124-PWY:strco55:1801284	False	0.818182	-0.300324	1.88889
P124-PWY:strco55:1801056	False	0.818182	-0.300324	1.88889
P124-PWY:strco55:1795793	False	0.818182	-0.300324	1.88889
P124-PWY:strco55:1801505	False	0.909091	1.21265	7.5
P124-PWY:strco55:1799387	False	0.909091	1.21265	7.5
P124-PWY:strco55:1798808	False	1	-0.331006	0
P124-PWY:strco55:1800505	False	1	-0.331006	0
P124-PWY:mycpa167:1344655	False	0	0.28038	13
P124-PWY:mycpa167:1344763	False	0.1	0.482345	0
P124-PWY:mycpa167:1344764	False	0.2	0.482345	0
P124-PWY:mycpa167:1345341	False	0.3	-0.426498	2
P124-PWY:mycpa167:1342651	False	0.4	0.293002	0
P124-PWY:mycpa167:1344921	False	0.5	-0.565349	18
P124-PWY:mycpa167:1342669	False	0.6	0.431853	0
P124-PWY:mycpa167:1342670	False	0.7	0.431853	6
P124-PWY:mycpa167:1344011	False	0.8	-0.721031	1
P124-PWY:mycpa167:1345170	False	0.8	-0.721031	1
P124-PWY:mycpa167:1343639	False	0.8	-0.721031	1
P124-PWY:mycpa167:1342556	False	0.9	-0.401253	7
P124-PWY:mycpa167:1342763	False	1	-0.287647	0
P124-PWY:salai425:3105251	False	0	-0.866138	0
P124-PWY:salai425:3105250	False	0.0909091	-0.866138	0
P124-PWY:salai425:3105249	False	0.181818	-1.00179	0
P124-PWY:salai425:3105791	False	0.181818	-1.00179	0
P124-PWY:salai425:3107518	False	0.272727	-0.286114	0
P124-PWY:salai425:3104656	False	0.363636	0.116161	0
P124-PWY:salai425:3106528	False	0.454545	-0.426442	0
P124-PWY:salai425:3107257	False	0.545455	1.13588	0
P124-PWY:salai425:3107256	False	0.636364	1.13588	0
P124-PWY:salai425:3106778	False	0.727273	-0.636935	0
P124-PWY:salai425:3104846	False	0.727273	-0.636935	0
P124-PWY:salai425:3107485	False	0.727273	-0.636935	0
P124-PWY:salai425:3107417	False	0.727273	-0.636935	0
P124-PWY:salai425:3107914	False	0.727273	-0.636935	0
P124-PWY:salai425:3103724	False	0.727273	-0.636935	0
P124-PWY:salai425:3104050	False	0.818182	-0.267403	0
P124-PWY:salai425:3107299	False	0.909091	2.16495	0
P124-PWY:salai425:3107694	False	1	-0.201917	0
P124-PWY:conwi1156:8012276	False	0	0.457577	0
P124-PWY:conwi1156:8014419	False	0.1	-0.233878	0
P124-PWY:conwi1156:8012276	False	0.1	-0.233878	0
P124-PWY:conwi1156:8012612	False	0.1	-0.233878	0
P124-PWY:conwi1156:8015225	False	0.2	-0.222856	0
P124-PWY:conwi1156:8014513	False	0.2	-0.222856	0
P124-PWY:conwi1156:8014821	False	0.2	-0.222856	0
P124-PWY:conwi1156:8010146	False	0.2	-0.222856	0
P124-PWY:conwi1156:8013138	False	0.2	-0.222856	0
P124-PWY:conwi1156:8014759	False	0.2	-0.222856	0
P124-PWY:conwi1156:8011078	False	0.2	-0.222856	0
P124-PWY:conwi1156:8015220	False	0.2	-0.222856	0
P124-PWY:conwi1156:8010337	False	0.2	-0.222856	0
P124-PWY:conwi1156:8009791	False	0.2	-0.222856	0
P124-PWY:conwi1156:8013900	False	0.2	-0.222856	0
P124-PWY:conwi1156:8010915	False	0.2	-0.222856	0
P124-PWY:conwi1156:8014825	False	0.2	-0.222856	0
P124-PWY:conwi1156:8015309	False	0.2	-0.222856	0
P124-PWY:conwi1156:8011436	False	0.2	-0.222856	0
P124-PWY:conwi1156:8014611	False	0.2	-0.222856	0
P124-PWY:conwi1156:8014613	False	0.2	-0.222856	0
P124-PWY:conwi1156:8011700	False	0.3	0.10953	0
P124-PWY:conwi1156:8012275	False	0.3	0.10953	0
P124-PWY:conwi1156:8014980	False	0.3	0.10953	0
P124-PWY:conwi1156:8014362	False	0.4	-0.851082	0
P124-PWY:conwi1156:8012416	False	0.5	-0.503034	0
P124-PWY:conwi1156:8014906	False	0.6	0.652484	0
P124-PWY:conwi1156:8014905	False	0.7	0.652484	0
P124-PWY:conwi1156:8012286	False	0.8	-0.0900178	0
P124-PWY:conwi1156:8014903	False	0.8	-0.0900178	0
P124-PWY:conwi1156:8010459	False	0.8	-0.0900178	0
P124-PWY:conwi1156:8011443	False	0.9	-0.0528927	0
P124-PWY:conwi1156:8011011	False	0.9	-0.0528927	0
P124-PWY:conwi1156:8015325	False	0.9	-0.0528927	0
P124-PWY:conwi1156:8013283	False	1	0.0816857	0
P124-PWY:biflb744:5062089	False	0	0.240856	0
P124-PWY:biflb744:5062477	False	0.0909091	-1.05054	0
P124-PWY:biflb744:5062476	False	0.181818	-1.05054	0
P124-PWY:biflb744:5062877	False	0.272727	6.89653	0
P124-PWY:biflb744:5062460	False	0.363636	-0.929919	0
P124-PWY:biflb744:5062514	False	0.454545	-0.113924	0
P124-PWY:biflb744:5062575	False	0.545455	-0.177784	0
P124-PWY:biflb744:5063029	False	0.636364	-0.951205	0
P124-PWY:biflb744:5062426	False	0.727273	-1.25868	0
P124-PWY:biflb744:5063516	False	0.727273	-1.25868	0
P124-PWY:biflb744:5062214	False	0.727273	-1.25868	0
P124-PWY:biflb744:5063143	False	0.818182	-0.83058	0
P124-PWY:biflb744:5063122	False	0.909091	-0.0500634	0
P124-PWY:biflb744:5063268	False	1	-0.724146	0
P124-PWY:biflb744:5062861	False	1	-0.724146	0
P124-PWY:beuc1815:5468606	False	0	-0.703209	0
P124-PWY:beuc1815:5470066	False	0.0833333	-0.072703	0
P124-PWY:beuc1815:5469720	False	0.166667	nan	0
P124-PWY:beuc1815:5469719	False	0.25	nan	0
P124-PWY:beuc1815:5469338	False	0.333333	-0.011563	0
P124-PWY:beuc1815:5471767	False	0.333333	-0.011563	0
P124-PWY:beuc1815:5471195	False	0.333333	-0.011563	0
P124-PWY:beuc1815:5469663	False	0.416667	-0.347833	0
P124-PWY:beuc1815:5470066	False	0.5	-0.072703	0
P124-PWY:beuc1815:5471461	False	0.583333	0.362919	0
P124-PWY:beuc1815:5469711	False	0.583333	0.362919	0
P124-PWY:beuc1815:5471460	False	0.666667	1.05074	0
P124-PWY:beuc1815:5470569	False	0.75	-0.193891	0
P124-PWY:beuc1815:5469006	False	0.75	-0.193891	0
P124-PWY:beuc1815:5468841	False	0.75	-0.193891	0
P124-PWY:beuc1815:5472399	False	0.75	-0.193891	0
P124-PWY:beuc1815:5470563	False	0.75	-0.193891	0
P124-PWY:beuc1815:5469391	False	0.75	-0.193891	0
P124-PWY:beuc1815:5472160	False	0.75	-0.193891	0
P124-PWY:beuc1815:5469008	False	0.833333	0.362919	0
P124-PWY:beuc1815:5471187	False	0.833333	0.362919	0
P124-PWY:beuc1815:5471493	False	0.916667	-0.026848	0
P124-PWY:beuc1815:5471649	False	1	-0.347833	0
P124-PWY:strrd1223:8996482	False	0	-0.518408	0
P124-PWY:strrd1223:8993473	False	0.1	-0.419569	0
P124-PWY:strrd1223:8993472	False	0.2	-0.419569	0
P124-PWY:strrd1223:8998512	False	0.3	-0.889056	0
P124-PWY:strrd1223:8991882	False	0.4	0.222888	0
P124-PWY:strrd1223:8997474	False	0.5	-0.271309	0
P124-PWY:strrd1223:8992657	False	0.6	0.647074	0
P124-PWY:strrd1223:8997800	False	0.6	0.647074	0
P124-PWY:strrd1223:8997799	False	0.7	2.02671	0
P124-PWY:strrd1223:8998465	False	0.8	-0.190316	0
P124-PWY:strrd1223:8996111	False	0.8	-0.190316	0
P124-PWY:strrd1223:8998233	False	0.8	-0.190316	0
P124-PWY:strrd1223:8997736	False	0.8	-0.190316	0
P124-PWY:strrd1223:8994491	False	0.8	-0.190316	0
P124-PWY:strrd1223:8997702	False	0.8	-0.190316	0
P124-PWY:strrd1223:8999198	False	0.9	-0.0324473	0
P124-PWY:strrd1223:8998998	False	0.9	-0.0324473	0
P124-PWY:strrd1223:8991972	False	1	-0.155997	0
P124-PWY:mycma173:2696807	False	0	-0.6251	0
P124-PWY:mycma173:2698236	False	0.1	0.361947	0
P124-PWY:mycma173:2698237	False	0.2	0.361947	0
P124-PWY:mycma173:2699011	False	0.3	-0.204872	0
P124-PWY:mycma173:2695679	False	0.4	-0.390555	0
P124-PWY:mycma173:2698424	False	0.5	-0.595782	0
P124-PWY:mycma173:2695695	False	0.6	0.342402	0
P124-PWY:mycma173:2695696	False	0.7	0.342402	0
P124-PWY:mycma173:2697853	False	0.8	-0.277191	0
P124-PWY:mycma173:2694840	False	0.8	-0.277191	0
P124-PWY:mycma173:2699876	False	0.8	-0.277191	0
P124-PWY:mycma173:2698748	False	0.8	-0.277191	0
P124-PWY:mycma173:2698963	False	0.8	-0.277191	0
P124-PWY:mycma173:2699387	False	0.9	-0.253736	0
P124-PWY:mycma173:2695801	False	1	0.938539	0
P124-PWY:artca579:3956343	False	0	0.143444	0
P124-PWY:artca579:3956344	False	0.1	0.143444	0
P124-PWY:artca579:3957492	False	0.2	-0.164469	0
P124-PWY:artca579:3955773	False	0.2	-0.164469	0
P124-PWY:artca579:3955774	False	0.2	-0.164469	0
P124-PWY:artca579:3956345	False	0.2	-0.164469	0
P124-PWY:artca579:3957012	False	0.2	-0.164469	0
P124-PWY:artca579:3954423	False	0.2	-0.164469	0
P124-PWY:artca579:3953835	False	0.3	-0.237479	0
P124-PWY:artca579:3956534	False	0.3	-0.237479	0
P124-PWY:artca579:3954612	False	0.4	-0.808862	0
P124-PWY:artca579:3953763	False	0.5	-0.446986	0
P124-PWY:artca579:3956549	False	0.6	1.08146	0
P124-PWY:artca579:3954708	False	0.6	1.08146	0
P124-PWY:artca579:3954709	False	0.7	1.17193	0
P124-PWY:artca579:3957112	False	0.8	-0.17898	0
P124-PWY:artca579:3955186	False	0.8	-0.17898	0
P124-PWY:artca579:3953762	False	0.8	-0.17898	0
P124-PWY:artca579:3954827	False	0.8	-0.17898	0
P124-PWY:artca579:3954225	False	0.8	-0.17898	0
P124-PWY:artca579:3957556	False	0.8	-0.17898	0
P124-PWY:artca579:3954088	False	0.8	-0.17898	0
P124-PWY:artca579:3955565	False	0.8	-0.17898	0
[truncated: 148,121 more rows]
